# Supplementary material for: The Dromiusina Bonelli, 1810 of southwestern Saudi Arabia with description of a new species (Coleoptera, Carabidae, Lebiini)
Source: Zookeys. 2018 Jul 5;(771):73–103. doi: 10.3897/zookeys.771.24165 (PMC6043620; doi:10.3897/zookeys.771.24165)
Supplement: XML Treatment for Calodromius [file zookeys.771.24165-treatment1.xml]

<!DOCTYPE tp:taxon-treatment
  PUBLIC "-//TaxonX//DTD Taxonomic Treatment Publishing DTD v0 20100105//EN" "tax-treatment-NSO.dtd">
<tp:taxon-treatment xmlns:tp="http://www.plazi.org/taxpub"><tp:treatment-meta><kwd-group><label>Taxon classification</label><kwd><named-content xmlns:xlink="http://www.w3.org/1999/xlink" content-type="kingdom">Animalia</named-content></kwd><kwd><named-content xmlns:xlink="http://www.w3.org/1999/xlink" content-type="order">Coleoptera</named-content></kwd><kwd><named-content xmlns:xlink="http://www.w3.org/1999/xlink" content-type="family">Carabidae</named-content></kwd></kwd-group><mixed-citation publication-type="journal"><person-group><name><surname>Rasool</surname><given-names>Iftekhar</given-names></name><name><surname>Abdel-Dayem</surname><given-names>Mahmoud S.</given-names></name><name><surname>Felix</surname><given-names>Ron F.F.L.</given-names></name><name><surname>Aldhafer</surname><given-names>Hathal M.</given-names></name></person-group><article-title>The <tp:taxon-name><tp:taxon-name-part taxon-name-part-type="subtribe">Dromiusina</tp:taxon-name-part></tp:taxon-name> Bonelli, 1810 of southwestern Saudi Arabia with description of a new species (<tp:taxon-name><tp:taxon-name-part taxon-name-part-type="order">Coleoptera</tp:taxon-name-part></tp:taxon-name>, <tp:taxon-name><tp:taxon-name-part taxon-name-part-type="family">Carabidae</tp:taxon-name-part></tp:taxon-name>, <tp:taxon-name><tp:taxon-name-part taxon-name-part-type="tribe">Lebiini</tp:taxon-name-part></tp:taxon-name>)</article-title><source>Zookeys</source><day>5</day><month>7</month><year>2018</year><volume>2018</volume><issue>771</issue><fpage>73</fpage><lpage>103</lpage><pub-id pub-id-type="doi">10.3897/zookeys.771.24165</pub-id></mixed-citation></tp:treatment-meta><tp:nomenclature><tp:taxon-name>
              <tp:taxon-name-part taxon-name-part-type="genus" reg="Calodromius">Calodromius</tp:taxon-name-part>
            </tp:taxon-name><tp:taxon-authority>Reitter, 1905</tp:taxon-authority></tp:nomenclature><tp:treatment-sec sec-type="type species" id="SECID0ETYAE"><title>Type species.</title><p>
              <italic><tp:taxon-name><tp:taxon-name-part taxon-name-part-type="genus" reg="Carabus">Carabus</tp:taxon-name-part> <tp:taxon-name-part taxon-name-part-type="species" reg="quadrinotatus">quadrinotatus</tp:taxon-name-part></tp:taxon-name></italic> Panzer, 1799 (= <italic><tp:taxon-name><tp:taxon-name-part taxon-name-part-type="genus" reg="Carabus">Carabus</tp:taxon-name-part> <tp:taxon-name-part taxon-name-part-type="species" reg="spilotus">spilotus</tp:taxon-name-part></tp:taxon-name></italic> Illiger, 1798).</p><p>
              <italic><tp:taxon-name><tp:taxon-name-part taxon-name-part-type="genus" reg="Calodromius">Calodromius</tp:taxon-name-part></tp:taxon-name></italic> is poor in species among the subtribe <tp:taxon-name><tp:taxon-name-part taxon-name-part-type="subtribe">Dromiusina</tp:taxon-name-part></tp:taxon-name>, with only eight species in the world (<xref ref-type="bibr" rid="B1">Anichtchenko 2017</xref>), seven species of which are from the Palaearctic realm (<xref ref-type="bibr" rid="B12">Kabak 2003</xref>). The genus <italic><tp:taxon-name><tp:taxon-name-part taxon-name-part-type="genus" reg="Calodromius">Calodromius</tp:taxon-name-part></tp:taxon-name></italic> can be identified among its related genera by combination of characters: antennomeres II shorter than III; pubescence starts from antennomeres IV; base of pronotum weakly incised towards hind angles; elytra broadened posteriorly; tarsomeres I of hind legs as long as last. <italic><tp:taxon-name><tp:taxon-name-part taxon-name-part-type="genus" reg="Calodromius">Calodromius</tp:taxon-name-part> <tp:taxon-name-part taxon-name-part-type="species" reg="mayeti">mayeti</tp:taxon-name-part></tp:taxon-name></italic> (Bedel 1907) is the only representative of the genus from Arabian Peninsula, recorded from Madina, Saudi Arabia (<xref ref-type="bibr" rid="B20">Mateu 1986</xref>).</p></tp:treatment-sec><ref-list><ref id="B1"><mixed-citation xmlns:xlink="http://www.w3.org/1999/xlink" xlink:type="simple">
          <person-group><name name-style="western"><surname>Anichtchenko</surname><given-names>A</given-names></name></person-group> (<year>2017</year>) Tribe <tp:taxon-name><tp:taxon-name-part taxon-name-part-type="tribe">Lebiini</tp:taxon-name-part></tp:taxon-name> – <tp:taxon-name><tp:taxon-name-part taxon-name-part-type="family">Carabidae</tp:taxon-name-part></tp:taxon-name> of the World. <ext-link xlink:type="simple" ext-link-type="uri" xlink:href="http://www.carabidae.org">http://www.carabidae.org</ext-link> <ext-link xlink:type="simple" ext-link-type="uri" xlink:href="http://carabidae.org/taxa/lebiini-bonelli">http://carabidae.org/taxa/lebiini-bonelli</ext-link> [Last accessed 30.5.2018]</mixed-citation></ref><ref id="B12"><mixed-citation xmlns:xlink="http://www.w3.org/1999/xlink" xlink:type="simple">
          <person-group><name name-style="western"><surname>Kabak</surname><given-names>I</given-names></name></person-group> (<year>2003</year>) Tribe LebiiniBonelli, 1810 (<tp:taxon-name><tp:taxon-name-part taxon-name-part-type="order">Coleoptera</tp:taxon-name-part></tp:taxon-name>, <tp:taxon-name><tp:taxon-name-part taxon-name-part-type="family">Carabidae</tp:taxon-name-part></tp:taxon-name>) – Catalogue of Palaearctic <tp:taxon-name><tp:taxon-name-part taxon-name-part-type="order">Coleoptera</tp:taxon-name-part></tp:taxon-name>, <tp:taxon-name><tp:taxon-name-part taxon-name-part-type="suborder">Archostemata</tp:taxon-name-part></tp:taxon-name>, <tp:taxon-name><tp:taxon-name-part taxon-name-part-type="suborder">Myxophaga</tp:taxon-name-part></tp:taxon-name>, <tp:taxon-name><tp:taxon-name-part taxon-name-part-type="suborder">Adephaga</tp:taxon-name-part></tp:taxon-name>. Apollo Books Stenstrup, Vol. 1, 408–443.</mixed-citation></ref><ref id="B20"><mixed-citation xmlns:xlink="http://www.w3.org/1999/xlink" xlink:type="simple">
          <person-group><name name-style="western"><surname>Mateu</surname><given-names>J</given-names></name></person-group> (<year>1986</year>) <article-title><tp:taxon-name><tp:taxon-name-part taxon-name-part-type="subfamily">Lebiinae</tp:taxon-name-part></tp:taxon-name> and <tp:taxon-name><tp:taxon-name-part taxon-name-part-type="subfamily">Brachininae</tp:taxon-name-part></tp:taxon-name> of Saudi Arabia (<tp:taxon-name><tp:taxon-name-part taxon-name-part-type="order">Coleoptera</tp:taxon-name-part></tp:taxon-name>, <tp:taxon-name><tp:taxon-name-part taxon-name-part-type="family">Carabidae</tp:taxon-name-part></tp:taxon-name>).</article-title> <source>In: Fauna of Saudi Arabia</source> <volume>8</volume>: <fpage>198</fpage>–<lpage>217</lpage>.</mixed-citation></ref></ref-list></tp:taxon-treatment>
