# Supplementary material for: The Dromiusina Bonelli, 1810 of southwestern Saudi Arabia with description of a new species (Coleoptera, Carabidae, Lebiini)
Source: Zookeys. 2018 Jul 5;(771):73–103. doi: 10.3897/zookeys.771.24165 (PMC6043620; doi:10.3897/zookeys.771.24165)
Supplement: XML Treatment for Dromius saudiarabicus [file zookeys.771.24165-treatment4.xml]

<!DOCTYPE tp:taxon-treatment
  PUBLIC "-//TaxonX//DTD Taxonomic Treatment Publishing DTD v0 20100105//EN" "tax-treatment-NSO.dtd">
<tp:taxon-treatment xmlns:tp="http://www.plazi.org/taxpub"><tp:treatment-meta><kwd-group><label>Taxon classification</label><kwd><named-content xmlns:xlink="http://www.w3.org/1999/xlink" content-type="kingdom">Animalia</named-content></kwd><kwd><named-content xmlns:xlink="http://www.w3.org/1999/xlink" content-type="order">Coleoptera</named-content></kwd><kwd><named-content xmlns:xlink="http://www.w3.org/1999/xlink" content-type="family">Carabidae</named-content></kwd></kwd-group><mixed-citation publication-type="journal"><person-group><name><surname>Rasool</surname><given-names>Iftekhar</given-names></name><name><surname>Abdel-Dayem</surname><given-names>Mahmoud S.</given-names></name><name><surname>Felix</surname><given-names>Ron F.F.L.</given-names></name><name><surname>Aldhafer</surname><given-names>Hathal M.</given-names></name></person-group><article-title>The <tp:taxon-name><tp:taxon-name-part taxon-name-part-type="subtribe">Dromiusina</tp:taxon-name-part></tp:taxon-name> Bonelli, 1810 of southwestern Saudi Arabia with description of a new species (<tp:taxon-name><tp:taxon-name-part taxon-name-part-type="order">Coleoptera</tp:taxon-name-part></tp:taxon-name>, <tp:taxon-name><tp:taxon-name-part taxon-name-part-type="family">Carabidae</tp:taxon-name-part></tp:taxon-name>, <tp:taxon-name><tp:taxon-name-part taxon-name-part-type="tribe">Lebiini</tp:taxon-name-part></tp:taxon-name>)</article-title><source>Zookeys</source><day>5</day><month>7</month><year>2018</year><volume>2018</volume><issue>771</issue><fpage>73</fpage><lpage>103</lpage><pub-id pub-id-type="doi">10.3897/zookeys.771.24165</pub-id></mixed-citation></tp:treatment-meta><tp:nomenclature><tp:taxon-name>
              <tp:taxon-name-part taxon-name-part-type="genus" reg="Dromius">Dromius</tp:taxon-name-part>
              <tp:taxon-name-part taxon-name-part-type="species" reg="saudiarabicus">saudiarabicus</tp:taxon-name-part>
              <object-id xmlns:xlink="http://www.w3.org/1999/xlink" content-type="zoobank" xlink:type="simple">http://zoobank.org/47D2FBB7-38D4-4199-8A8E-09A2777F0552</object-id>
            </tp:taxon-name><tp:taxon-authority>, Rasool, Abdel-Dayem &amp; Felix</tp:taxon-authority><tp:taxon-status xmlns:xlink="http://www.w3.org/1999/xlink" xlink:type="simple">sp. n.</tp:taxon-status><xref ref-type="fig" rid="F1">Figures 6</xref><xref ref-type="fig" rid="F2">, 12</xref><xref ref-type="fig" rid="F3">, 23</xref><xref ref-type="fig" rid="F5">, 38</xref><xref ref-type="fig" rid="F6">, 48</xref><xref ref-type="fig" rid="F7">, 50</xref></tp:nomenclature><tp:treatment-sec sec-type="type material" id="SECID0E3PAG"><title>Type material.</title><p>23 specimens: HOLOTYPE, male in <abbrev xmlns:xlink="http://www.w3.org/1999/xlink" content-type="institution" xlink:title="King Saud University Museum of Arthropods, Saudi Arabia" id="ABBRID0ECQAG" xlink:type="simple">KSMA</abbrev>, point-mounted, labeled: “KSA, Asir, Abha, Rayda, 18°11.695'N 42°23.818'E Alt. 1897 m, 21.X.2014, (<abbrev xmlns:xlink="http://www.w3.org/1999/xlink" xlink:title="light trap" id="ABBRID0EPQAG" xlink:type="simple">LT</abbrev>), H. Al Dhafer, M.S. Abdel-Dayem, H.H. Fadl, A. El Turkey &amp; A. Elgarbawy” / “Holotype [red label] <italic><tp:taxon-name><tp:taxon-name-part taxon-name-part-type="genus" reg="Dromius">Dromius</tp:taxon-name-part> <tp:taxon-name-part taxon-name-part-type="species" reg="saudiarabicus">saudiarabicus</tp:taxon-name-part></tp:taxon-name></italic> sp. n.” [printed label]. Paratypes: Total 22 specimens, sex and label data as follows. “4♀, same as holotype”. 1♀, same as holotype except, 18.XI.2015, H. Al Dhafer, M.S. Abdel-Dayem, H.H. Fadl, A. El Turkey, A. Elgarbawy &amp; Soliman, A”. 1♂, 1♀, same as holotype except, “18°12.315'N 42°24.607'E Alt. 2761 m, 30.II.2014., “1♀, same as holotype except “18°11.766'N 42°24.315'E Alt. 2285 m, 20.X.2014., 2♀, same as holotype except “18°11.884'N 42°24.435'E Alt. 2387 m, 20.X.2014., 1♂, 1♀, same as holotype except “18°12.315'N 42°24.607'E Alt. 2761 m, 20.X.2014., 2♂, same as holotype except “18°12.095'N 42°24.536'E Alt. 2578 m, 20.X.2014., 1♂, 1♀ same as holotype except, “18°12.095'N 42°24.536'E Alt. 2578 m, 18.XI.2015, H. Al Dhafer, M.S. Abdel-Dayem, H.H. Fadl, A. El Turkey, A. Elgarbawy &amp; Soliman, A”. 2♂, 2♀ same as holotype except, “18°11.766'N 42°24.315'E Alt. 2285 m, 18.XI.2015, H. Al Dhafer, M.S. Abdel-Dayem, H.H. Fadl, A. El Turkey, A. Elgarbawy &amp; Soliman, A” [<bold><abbrev xmlns:xlink="http://www.w3.org/1999/xlink" content-type="institution" xlink:title="King Saud University Museum of Arthropods, Saudi Arabia" id="ABBRID0EXSAG" xlink:type="simple">KSMA</abbrev></bold>]. 1♀ same as holotype except, “18°12.315'N 42°24.607'E Alt. 2761 m, 20. X.2014., 1♂, same as holotype except, “18°11.884'N 42°24.435'E Alt. 2387 m, 20.X.2014” [<bold><abbrev xmlns:xlink="http://www.w3.org/1999/xlink" content-type="institution" xlink:title="Naturalis Biodiversity Centre, Leiden Netherlands" id="ABBRID0ENTAG" xlink:type="simple">RMNH</abbrev></bold>]. All paratypes with second label reading “Paratype <italic><tp:taxon-name><tp:taxon-name-part taxon-name-part-type="genus" reg="Dromius">Dromius</tp:taxon-name-part> <tp:taxon-name-part taxon-name-part-type="species" reg="saudiarabicus">saudiarabicus</tp:taxon-name-part></tp:taxon-name></italic> sp. n.” [yellow label]</p></tp:treatment-sec><tp:treatment-sec sec-type="type locality" id="SECID0E4TAG"><title>Type locality.</title><p>Rayda Nature Reserve (18°12'N, 42°24'E), 20 km northwest the city of Abha, Asir Province, southwestern Saudi Arabia.</p></tp:treatment-sec><tp:treatment-sec sec-type="Specific epithet" id="SECID0ECUAG"><title>Specific epithet.</title><p>The specific epithet is a Latinized adjective in the masculine form based on country Saudi Arabia, from which the new species is described.</p></tp:treatment-sec><tp:treatment-sec sec-type="diagnosis" id="SECID0EHUAG"><title>Diagnosis.</title><p>Adults of <italic><tp:taxon-name><tp:taxon-name-part taxon-name-part-type="genus" reg="Dromius">Dromius</tp:taxon-name-part> <tp:taxon-name-part taxon-name-part-type="species" reg="saudiarabicus">saudiarabicus</tp:taxon-name-part></tp:taxon-name></italic> sp. n. have all the features of other members of <tp:taxon-name><tp:taxon-name-part taxon-name-part-type="infraspecific-rank">subgenus</tp:taxon-name-part> <tp:taxon-name-part taxon-name-part-type="subgenus" reg="Dromius">Dromius</tp:taxon-name-part></tp:taxon-name> Bonelli, 1810 and can be distinguished from them by the following combination of external features: dorsum of head and pronotum rufous to rufo-testaceous, Elytra dark brown, with testaceous maculae, antennae, mandibles, palpi, and legs; head without microlines, but with mesh pattern isodiametric on the vertex, frons smooth; head longer than wide; tempora long with strongly constricted neck; pronotum not strongly transverse, narrowed and sinuate posteriorly before angles.</p></tp:treatment-sec><tp:treatment-sec sec-type="description" id="SECID0EBVAG"><title>Description.</title><p>
              <italic>Habitus</italic>: Body form (Fig. <xref ref-type="fig" rid="F2">21</xref>) elongate subparallel sized species, <abbrev xmlns:xlink="http://www.w3.org/1999/xlink" xlink:title="Total body length" id="ABBRID0ENVAG" xlink:type="simple">TBL</abbrev> Holotype 6.90 mm, male 6.80–7.30 mm, female 7.00–8.00 mm. <italic>Color</italic>: Dorsum of head and pronotum rufous to rufo–testaceous; antennae, mandibles, palpi and legs testaceous. Elytra dark brown, with testaceous macula suture below scutellum with different expending range, but never reaching middle or lateral border of elytra; epipleurae testaceous anteriorly and dark brown posteriorly; ventrum of thorax testaceous, abdominal sternites dark brown laterally and testaceous medially, sometimes sternites III–V completely dark brown. <italic>Microsculpture</italic>: Head without microlines, but with mesh pattern isodiametric on the vertex, frons smooth; pronotum with distinct transverse wrinkles medially along the median longitudinal impression, smooth laterally; elytra with mesh pattern isodiametric, microlines absent; thoracic ventrum smooth; abdomen with microlines. <italic>Luster</italic>: Head, pronotum and ventrum glossy, elytra moderately dull. <italic>Head</italic>: Small and obtuse (Fig. <xref ref-type="fig" rid="F2">12</xref>), Holotype <abbrev xmlns:xlink="http://www.w3.org/1999/xlink" xlink:title="head length" id="ABBRID0E4VAG" xlink:type="simple">HL</abbrev> 1.36 mm and <abbrev xmlns:xlink="http://www.w3.org/1999/xlink" xlink:title="head width including eyes" id="ABBRID0EBWAG" xlink:type="simple">HW</abbrev> 1.16 mm; tempora long with strongly constricted neck; surface smooth with two pairs of supraorbital setae; clypeus smooth, larger than labrum, with a pair of setae; labrum almost as long as wide, rounded laterally, with anterior margins slightly convex; last segments of maxillary and labial palpi pointed; mentum without median tooth; antennae long filiform, extending beyond base of pronotum by three antennomeres; antennomeres I, III and IV equal in length and longer than the rest; antennomeres II shortest; antennomeres V–IX subequal; pubescence starts from antennomere IV. <italic>Pronotum</italic>: more or less transverse, (Fig. <xref ref-type="fig" rid="F2">12</xref>) Holotype <abbrev xmlns:xlink="http://www.w3.org/1999/xlink" xlink:title="pronotum length" id="ABBRID0ELWAG" xlink:type="simple">PL</abbrev> 1.05 mm and <abbrev xmlns:xlink="http://www.w3.org/1999/xlink" xlink:title="pronotum width" id="ABBRID0EPWAG" xlink:type="simple">PW</abbrev> 1.24 mm; median longitudinal impression deep; narrowed posteriorly, slightly sinuate before basal angles; provided with two pairs of lateral setae; anterior margins of pronotum concave with rounded angles and basal margins straight with almost right angles. <italic>Elytra</italic>: subparallel sided, Holotype WL 4.10 mm and <abbrev xmlns:xlink="http://www.w3.org/1999/xlink" xlink:title="elytra width" id="ABBRID0EVWAG" xlink:type="simple">EW</abbrev> 2.50 mm, broadened in the posterior third; humeri broadly rounded; striae clear; apices of elytra slightly obliquely truncate; epipleurae ends before apical angles of elytra. <italic>Legs</italic>: Long and slender; protarsomeres I–III dilated in male; tarsomeres I shorter than V in fore legs, tarsomeres I as long as V in median and hind legs; claws with 2–3 tooth in the middle. <italic>Abdomen</italic>: abdominal sternite smooth, laterally pubescent; suture between III and IV sternite not complete; margins of last two sternite with lateral setae, last sternum emarginated medially in males and rounded in females; males and females with 8 anal setiferous punctures at the apical margin of the last sternum, 4 inner setiferous punctures shorter than outer in females. <italic>Aedeagus</italic>: Shape of aedeagus (Fig. <xref ref-type="fig" rid="F5">38</xref>), <abbrev xmlns:xlink="http://www.w3.org/1999/xlink" xlink:title="Aedeagus length" id="ABBRID0EDXAG" xlink:type="simple">AL</abbrev> of Holotype 1.50 mm; in lateral view it is narrowed at both ends, broad in the middle, curved dorsally; apical lamina long, narrowed and depressed, rounded apically; basal side rounded and cylindrical.</p></tp:treatment-sec><tp:treatment-sec sec-type="Affinities" id="SECID0EHXAG"><title>Affinities.</title><p>Externally, <italic><tp:taxon-name><tp:taxon-name-part taxon-name-part-type="genus" reg="Dromius">Dromius</tp:taxon-name-part> <tp:taxon-name-part taxon-name-part-type="species" reg="saudiarabicus">saudiarabicus</tp:taxon-name-part></tp:taxon-name></italic> sp. n. is similar to <italic><tp:taxon-name><tp:taxon-name-part taxon-name-part-type="genus" reg="Dromius">D.</tp:taxon-name-part> <tp:taxon-name-part taxon-name-part-type="species" reg="buettikeri">buettikeri</tp:taxon-name-part></tp:taxon-name></italic> Mateu, 1990 and <italic><tp:taxon-name><tp:taxon-name-part taxon-name-part-type="genus" reg="Dromius">D.</tp:taxon-name-part> <tp:taxon-name-part taxon-name-part-type="species" reg="meridionalis">meridionalis</tp:taxon-name-part></tp:taxon-name></italic> Dejean, 1825, but it can be differentiated from both species by its dull surface, constricted neck, and shape and internal sac of aedeagus. It can also be separated from <italic><tp:taxon-name><tp:taxon-name-part taxon-name-part-type="genus" reg="Dromius">D.</tp:taxon-name-part> <tp:taxon-name-part taxon-name-part-type="species" reg="buettikeri">buettikeri</tp:taxon-name-part></tp:taxon-name></italic> by its comparatively less transverse pronotum, sinuate lateral margin of pronotum and tempora long. It is also separated from <italic><tp:taxon-name><tp:taxon-name-part taxon-name-part-type="genus" reg="Dromius">D.</tp:taxon-name-part> <tp:taxon-name-part taxon-name-part-type="species" reg="meridionalis">meridionalis</tp:taxon-name-part></tp:taxon-name></italic> by its slightly sinuate lateral margin of pronotum and absence of two ridges near eyes.</p></tp:treatment-sec><tp:treatment-sec sec-type="Ecological notes" id="SECID0EEZAG"><title>Ecological notes.</title><p>This species was collected at elevation of 1897–2761 m (Fig. <xref ref-type="fig" rid="F7">50</xref>) in Rayda Nature Reserve. Fully winged beetles were collected by UV–light traps from steep slopes covered in woodlands dominated by juniper <italic><tp:taxon-name><tp:taxon-name-part taxon-name-part-type="genus" reg="Juniperus">Juniperus</tp:taxon-name-part> <tp:taxon-name-part taxon-name-part-type="species" reg="procera">procera</tp:taxon-name-part></tp:taxon-name></italic> Hochst. Ex Endl. (<tp:taxon-name><tp:taxon-name-part taxon-name-part-type="family">Cupressaceae</tp:taxon-name-part></tp:taxon-name>) (Fig. <xref ref-type="fig" rid="F6">48</xref>) and wild olive trees, <italic><tp:taxon-name><tp:taxon-name-part taxon-name-part-type="genus" reg="Oleae">Oleae</tp:taxon-name-part> <tp:taxon-name-part taxon-name-part-type="species" reg="europaea">europaea</tp:taxon-name-part> <tp:taxon-name-part taxon-name-part-type="subspecies" reg="cuspidata">cuspidata</tp:taxon-name-part></tp:taxon-name></italic> (Wall. ex G. Don) Cif. (<tp:taxon-name><tp:taxon-name-part taxon-name-part-type="family">Oleaceae</tp:taxon-name-part></tp:taxon-name>). Adults are collected only during October.</p></tp:treatment-sec><tp:treatment-sec sec-type="distribution" id="SECID0EW1AG"><title>Geographical distribution.</title><p>This species is only known from the type locality in the Rayda Nature Reserve, Abha, on the southwestern edge of Al Souda Mountain, in the Asir Highlands of the southwestern of Saudi Arabia (Fig. <xref ref-type="fig" rid="F7">50</xref>).</p></tp:treatment-sec><tp:treatment-sec><!--Section generated to contain objects referenced in tp:taxon-treatment.--><fig id="F1" position="float" orientation="portrait"><label>Figures 1–10.</label><caption><p>
              <bold>Different characters used in key: 1, 5</bold> Antennae and legs of <italic><tp:taxon-name><tp:taxon-name-part taxon-name-part-type="genus" reg="Microlestes">Microlestes</tp:taxon-name-part> <tp:taxon-name-part taxon-name-part-type="species" reg="discoidalis">discoidalis</tp:taxon-name-part></tp:taxon-name></italic> (Fairmaire, 1892) <bold>2</bold> Antennae of <italic><tp:taxon-name><tp:taxon-name-part taxon-name-part-type="genus" reg="Zolotarevskyella">Zolotarevskyella</tp:taxon-name-part> <tp:taxon-name-part taxon-name-part-type="species" reg="rhytidera">rhytidera</tp:taxon-name-part></tp:taxon-name></italic> (Chaudoir, 1876) <bold>3, 8, 10</bold> Antennae, dorsal view of head and mentum of <italic><tp:taxon-name><tp:taxon-name-part taxon-name-part-type="genus" reg="Metadromius">Metadromius</tp:taxon-name-part> <tp:taxon-name-part taxon-name-part-type="species" reg="arabicus">arabicus</tp:taxon-name-part></tp:taxon-name></italic> Mateu, 1979 <bold>4, 9</bold> Antennae and mentum of <italic><tp:taxon-name><tp:taxon-name-part taxon-name-part-type="genus" reg="Pseudomesolestes">Pseudomesolestes</tp:taxon-name-part> <tp:taxon-name-part taxon-name-part-type="species" reg="quadriguttatus">quadriguttatus</tp:taxon-name-part></tp:taxon-name></italic> Mateu, 1979 <bold>6</bold> Leg of <italic><tp:taxon-name><tp:taxon-name-part taxon-name-part-type="genus" reg="Dromius">Dromius</tp:taxon-name-part> <tp:taxon-name-part taxon-name-part-type="species" reg="saudiarabicus">saudiarabicus</tp:taxon-name-part></tp:taxon-name></italic> sp. n. <bold>7</bold> Dorsal view of head of <italic><tp:taxon-name><tp:taxon-name-part taxon-name-part-type="genus" reg="Metadromius">Metadromius</tp:taxon-name-part> <tp:taxon-name-part taxon-name-part-type="species" reg="brittoni">brittoni</tp:taxon-name-part></tp:taxon-name></italic> (Basilewsky, 1948).</p></caption><graphic xmlns:xlink="http://www.w3.org/1999/xlink" xlink:href="zookeys-771-073-g001.jpg" position="float" orientation="portrait" xlink:type="simple" id="oo_215241.jpg"/></fig><fig id="F2" position="float" orientation="portrait"><label>Figures 11–21.</label><caption><p>Dorsal view of head and pronotum of <tp:taxon-name><tp:taxon-name-part taxon-name-part-type="subtribe">Dromiusina</tp:taxon-name-part></tp:taxon-name> species: <bold>11</bold> <italic><tp:taxon-name><tp:taxon-name-part taxon-name-part-type="genus" reg="Calodromius">Calodromius</tp:taxon-name-part> <tp:taxon-name-part taxon-name-part-type="species" reg="mayeti">mayeti</tp:taxon-name-part></tp:taxon-name></italic> (Bedel, 1907) <bold>12</bold> <italic><tp:taxon-name><tp:taxon-name-part taxon-name-part-type="genus" reg="Dromius">Dromius</tp:taxon-name-part> <tp:taxon-name-part taxon-name-part-type="species" reg="saudiarabicus">saudiarabicus</tp:taxon-name-part></tp:taxon-name></italic> sp. n. <bold>13</bold> <italic><tp:taxon-name><tp:taxon-name-part taxon-name-part-type="genus" reg="Dromius">D.</tp:taxon-name-part> <tp:taxon-name-part taxon-name-part-type="species" reg="buettikeri">buettikeri</tp:taxon-name-part></tp:taxon-name></italic> Mateu, 1990 <bold>14</bold> <italic><tp:taxon-name><tp:taxon-name-part taxon-name-part-type="genus" reg="Metadromius">Metadromius</tp:taxon-name-part> <tp:taxon-name-part taxon-name-part-type="species" reg="arabicus">arabicus</tp:taxon-name-part></tp:taxon-name></italic> Mateu, 1979 <bold>15</bold> <italic><tp:taxon-name><tp:taxon-name-part taxon-name-part-type="genus" reg="Metadromius">M.</tp:taxon-name-part> <tp:taxon-name-part taxon-name-part-type="species" reg="brittoni">brittoni</tp:taxon-name-part></tp:taxon-name></italic> (Basilewsky, 1948) <bold>16</bold> <italic><tp:taxon-name><tp:taxon-name-part taxon-name-part-type="genus" reg="Microlestes">Microlestes</tp:taxon-name-part> <tp:taxon-name-part taxon-name-part-type="species" reg="discoidalis">discoidalis</tp:taxon-name-part></tp:taxon-name></italic> (Fairmaire, 1892) <bold>17</bold> <italic><tp:taxon-name><tp:taxon-name-part taxon-name-part-type="genus" reg="Microlestes">M.</tp:taxon-name-part> <tp:taxon-name-part taxon-name-part-type="species" reg="glabrellus">glabrellus</tp:taxon-name-part></tp:taxon-name></italic> (Reitter, 1901) <bold>18</bold> <italic><tp:taxon-name><tp:taxon-name-part taxon-name-part-type="genus" reg="Microlestes">M.</tp:taxon-name-part> <tp:taxon-name-part taxon-name-part-type="species" reg="infuscatus">infuscatus</tp:taxon-name-part> <tp:taxon-name-part taxon-name-part-type="subspecies" reg="fragilis">fragilis</tp:taxon-name-part></tp:taxon-name></italic> Mateu, 1956 <bold>19</bold> <italic><tp:taxon-name><tp:taxon-name-part taxon-name-part-type="genus" reg="Pseudomesolestes">Pseudomesolestes</tp:taxon-name-part> <tp:taxon-name-part taxon-name-part-type="species" reg="brittoni">brittoni</tp:taxon-name-part></tp:taxon-name></italic> Mateu, 1956 <bold>20</bold> <italic><tp:taxon-name><tp:taxon-name-part taxon-name-part-type="genus" reg="Pseudomesolestes">P.</tp:taxon-name-part> <tp:taxon-name-part taxon-name-part-type="species" reg="quadriguttatus">quadriguttatus</tp:taxon-name-part></tp:taxon-name></italic> Mateu, 1979 <bold>21</bold> <italic><tp:taxon-name><tp:taxon-name-part taxon-name-part-type="genus" reg="Zolotarevskyella">Zolotarevskyella</tp:taxon-name-part> <tp:taxon-name-part taxon-name-part-type="species" reg="rhytidera">rhytidera</tp:taxon-name-part></tp:taxon-name></italic> (Chaudoir, 1876).</p></caption><graphic xmlns:xlink="http://www.w3.org/1999/xlink" xlink:href="zookeys-771-073-g002.jpg" position="float" orientation="portrait" xlink:type="simple" id="oo_215243.jpg"/></fig><fig id="F3" position="float" orientation="portrait"><label>Figures 22–30.</label><caption><p>Habitus of <tp:taxon-name><tp:taxon-name-part taxon-name-part-type="subtribe">Dromiusina</tp:taxon-name-part></tp:taxon-name> species: <bold>22</bold> <italic><tp:taxon-name><tp:taxon-name-part taxon-name-part-type="genus" reg="Calodromius">Calodromius</tp:taxon-name-part> <tp:taxon-name-part taxon-name-part-type="species" reg="mayeti">mayeti</tp:taxon-name-part></tp:taxon-name></italic> (Bedel, 1907) <bold>23</bold> <italic><tp:taxon-name><tp:taxon-name-part taxon-name-part-type="genus" reg="Dromius">Dromius</tp:taxon-name-part> <tp:taxon-name-part taxon-name-part-type="species" reg="saudiarabicus">saudiarabicus</tp:taxon-name-part></tp:taxon-name></italic> sp. n. <bold>24</bold> <italic><tp:taxon-name><tp:taxon-name-part taxon-name-part-type="genus" reg="Dromius">Dromius</tp:taxon-name-part> <tp:taxon-name-part taxon-name-part-type="species" reg="buettikeri">buettikeri</tp:taxon-name-part></tp:taxon-name></italic> Mateu, 1990 (<bold>25, 26)</bold> <italic><tp:taxon-name><tp:taxon-name-part taxon-name-part-type="genus" reg="Metadromius">Metadromius</tp:taxon-name-part> <tp:taxon-name-part taxon-name-part-type="species" reg="arabicus">arabicus</tp:taxon-name-part></tp:taxon-name></italic> Mateu, 1979 <bold>27</bold> <italic><tp:taxon-name><tp:taxon-name-part taxon-name-part-type="genus" reg="Metadromius">Metadromius</tp:taxon-name-part> <tp:taxon-name-part taxon-name-part-type="species" reg="brittoni">brittoni</tp:taxon-name-part></tp:taxon-name></italic> (Basilewsky, 1948) <bold>28</bold> <italic><tp:taxon-name><tp:taxon-name-part taxon-name-part-type="genus" reg="Metadromius">Metadromius</tp:taxon-name-part></tp:taxon-name></italic> spec. <bold>29</bold> <italic><tp:taxon-name><tp:taxon-name-part taxon-name-part-type="genus" reg="Microlestes">Microlestes</tp:taxon-name-part> <tp:taxon-name-part taxon-name-part-type="species" reg="discoidalis">discoidalis</tp:taxon-name-part></tp:taxon-name></italic> (Fairmaire, 1892) <bold>30</bold> <italic><tp:taxon-name><tp:taxon-name-part taxon-name-part-type="genus" reg="Microlestes">Microlestes</tp:taxon-name-part> <tp:taxon-name-part taxon-name-part-type="species" reg="glabrellus">glabrellus</tp:taxon-name-part></tp:taxon-name></italic> (Reitter, 1901).</p></caption><graphic xmlns:xlink="http://www.w3.org/1999/xlink" xlink:href="zookeys-771-073-g003.jpg" position="float" orientation="portrait" xlink:type="simple" id="oo_215245.jpg"/></fig><fig id="F5" position="float" orientation="portrait"><label>Figures 37–47.</label><caption><p>Aedeagus of <tp:taxon-name><tp:taxon-name-part taxon-name-part-type="subtribe">Dromiusina</tp:taxon-name-part></tp:taxon-name> species: <bold>37</bold> <italic><tp:taxon-name><tp:taxon-name-part taxon-name-part-type="genus" reg="Calodromius">Calodromius</tp:taxon-name-part> <tp:taxon-name-part taxon-name-part-type="species" reg="mayeti">mayeti</tp:taxon-name-part></tp:taxon-name></italic> (Bedel, 1907) <bold>38</bold> <italic><tp:taxon-name><tp:taxon-name-part taxon-name-part-type="genus" reg="Dromius">Dromius</tp:taxon-name-part> <tp:taxon-name-part taxon-name-part-type="species" reg="saudiarabicus">saudiarabicus</tp:taxon-name-part></tp:taxon-name></italic> sp. n. <bold>39</bold> <italic><tp:taxon-name><tp:taxon-name-part taxon-name-part-type="genus" reg="Dromius">D.</tp:taxon-name-part> <tp:taxon-name-part taxon-name-part-type="species" reg="buettikeri">buettikeri</tp:taxon-name-part></tp:taxon-name></italic> Mateu, 1990 <bold>40</bold> <italic><tp:taxon-name><tp:taxon-name-part taxon-name-part-type="genus" reg="Metadromius">Metadromius</tp:taxon-name-part> <tp:taxon-name-part taxon-name-part-type="species" reg="arabicus">arabicus</tp:taxon-name-part></tp:taxon-name></italic> Mateu, 1979 <bold>41</bold> <italic><tp:taxon-name><tp:taxon-name-part taxon-name-part-type="genus" reg="Metadromius">Metadromius</tp:taxon-name-part> <tp:taxon-name-part taxon-name-part-type="species" reg="brittoni">brittoni</tp:taxon-name-part></tp:taxon-name></italic> (Basilewsky, 1948) <bold>42</bold> <italic><tp:taxon-name><tp:taxon-name-part taxon-name-part-type="genus" reg="Microlestes">Microlestes</tp:taxon-name-part> <tp:taxon-name-part taxon-name-part-type="species" reg="discoidalis">discoidalis</tp:taxon-name-part></tp:taxon-name></italic> (Fairmaire, 1892) <bold>43</bold> <italic><tp:taxon-name><tp:taxon-name-part taxon-name-part-type="genus" reg="Microlestes">Microlestes</tp:taxon-name-part> <tp:taxon-name-part taxon-name-part-type="species" reg="glabrellus">glabrellus</tp:taxon-name-part></tp:taxon-name></italic> (Reitter, 1901) <bold>44</bold> <italic><tp:taxon-name><tp:taxon-name-part taxon-name-part-type="genus" reg="Microlestes">Microlestes</tp:taxon-name-part> <tp:taxon-name-part taxon-name-part-type="species" reg="infuscatus">infuscatus</tp:taxon-name-part> <tp:taxon-name-part taxon-name-part-type="subspecies" reg="fragilis">fragilis</tp:taxon-name-part></tp:taxon-name></italic> Mateu, 1956 <bold>45</bold> <italic><tp:taxon-name><tp:taxon-name-part taxon-name-part-type="genus" reg="Pseudomesolestes">Pseudomesolestes</tp:taxon-name-part> <tp:taxon-name-part taxon-name-part-type="species" reg="Brittoni">Brittoni</tp:taxon-name-part></tp:taxon-name></italic> (Mateu, 1956) <bold>46</bold> <italic><tp:taxon-name><tp:taxon-name-part taxon-name-part-type="genus" reg="Pseudomesolestes">Pseudomesolestes</tp:taxon-name-part> <tp:taxon-name-part taxon-name-part-type="species" reg="quadriguttatus">quadriguttatus</tp:taxon-name-part></tp:taxon-name></italic> Mateu, 1979 <bold>47</bold> <italic><tp:taxon-name><tp:taxon-name-part taxon-name-part-type="genus" reg="Zolotarevskyella">Zolotarevskyella</tp:taxon-name-part> <tp:taxon-name-part taxon-name-part-type="species" reg="rhytidera">rhytidera</tp:taxon-name-part></tp:taxon-name></italic> (Chaudoir, 1876).</p></caption><graphic xmlns:xlink="http://www.w3.org/1999/xlink" xlink:href="zookeys-771-073-g005.jpg" position="float" orientation="portrait" xlink:type="simple" id="oo_215250.jpg"/></fig><fig id="F6" position="float" orientation="portrait"><label>Figure 48.</label><caption><p>Photograph of the type locality for <italic><tp:taxon-name><tp:taxon-name-part taxon-name-part-type="genus" reg="Dromius">Dromius</tp:taxon-name-part> <tp:taxon-name-part taxon-name-part-type="species" reg="saudiarabicus">saudiarabicus</tp:taxon-name-part></tp:taxon-name></italic> sp. n. at Rayda Nature Reserve, Abha, Asir Province, southwestern Saudi Arabia at an elevation of 1897 m.</p></caption><graphic xmlns:xlink="http://www.w3.org/1999/xlink" xlink:href="zookeys-771-073-g006.jpg" position="float" orientation="portrait" xlink:type="simple" id="oo_215252.jpg"/></fig><fig id="F7" position="float" orientation="portrait"><label>Figures 49–54.</label><caption><p>Distribution of <tp:taxon-name><tp:taxon-name-part taxon-name-part-type="subtribe">Dromiusina</tp:taxon-name-part></tp:taxon-name> species in Southwestern Saudi Arabia <bold>49</bold> <italic><tp:taxon-name><tp:taxon-name-part taxon-name-part-type="genus" reg="Calodromius">Calodromius</tp:taxon-name-part> <tp:taxon-name-part taxon-name-part-type="species" reg="mayeti">mayeti</tp:taxon-name-part></tp:taxon-name></italic> (Bedel, 1907) <bold>50</bold> <italic><tp:taxon-name><tp:taxon-name-part taxon-name-part-type="genus" reg="Dromius">Dromius</tp:taxon-name-part> <tp:taxon-name-part taxon-name-part-type="species" reg="saudiarabicus">saudiarabicus</tp:taxon-name-part></tp:taxon-name></italic> sp.n. and <italic><tp:taxon-name><tp:taxon-name-part taxon-name-part-type="genus" reg="Dromius">D.</tp:taxon-name-part> <tp:taxon-name-part taxon-name-part-type="species" reg="buettikeri">buettikeri</tp:taxon-name-part></tp:taxon-name></italic> Mateu, 1990 <bold>51</bold> <italic><tp:taxon-name><tp:taxon-name-part taxon-name-part-type="genus" reg="Metadromius">Metadromius</tp:taxon-name-part> <tp:taxon-name-part taxon-name-part-type="species" reg="arabicus">arabicus</tp:taxon-name-part></tp:taxon-name></italic>, Mateu, 1979, <italic><tp:taxon-name><tp:taxon-name-part taxon-name-part-type="genus" reg="Metadromius">Metadromius</tp:taxon-name-part> <tp:taxon-name-part taxon-name-part-type="species" reg="brittoni">brittoni</tp:taxon-name-part></tp:taxon-name></italic>, (Basilewesky, 1948) and <italic><tp:taxon-name><tp:taxon-name-part taxon-name-part-type="genus" reg="Metadromius">Metadromius</tp:taxon-name-part></tp:taxon-name></italic> spec. <bold>52</bold> <italic><tp:taxon-name><tp:taxon-name-part taxon-name-part-type="genus" reg="Microlestes">Microlestes</tp:taxon-name-part> <tp:taxon-name-part taxon-name-part-type="species" reg="discoidalis">discoidalis</tp:taxon-name-part></tp:taxon-name></italic>, (Fairmaire, 1892), <italic><tp:taxon-name><tp:taxon-name-part taxon-name-part-type="genus" reg="Microlestes">Microlestes</tp:taxon-name-part> <tp:taxon-name-part taxon-name-part-type="species" reg="glabrellus">glabrellus</tp:taxon-name-part></tp:taxon-name></italic>, (Reitt. 1901) and <italic><tp:taxon-name><tp:taxon-name-part taxon-name-part-type="genus" reg="Microlestes">Microlestes</tp:taxon-name-part> <tp:taxon-name-part taxon-name-part-type="species" reg="infuscatus">infuscatus</tp:taxon-name-part> <tp:taxon-name-part taxon-name-part-type="subspecies" reg="fragilis">fragilis</tp:taxon-name-part></tp:taxon-name></italic>, Mateu, 1956 <bold>53</bold> <italic><tp:taxon-name><tp:taxon-name-part taxon-name-part-type="genus" reg="Pseudomesolestes">Pseudomesolestes</tp:taxon-name-part> <tp:taxon-name-part taxon-name-part-type="species" reg="brittoni">brittoni</tp:taxon-name-part></tp:taxon-name></italic>, Mateu, 1956 and <italic><tp:taxon-name><tp:taxon-name-part taxon-name-part-type="genus" reg="Pseudomesolestes">Pseudomesolestes</tp:taxon-name-part> <tp:taxon-name-part taxon-name-part-type="species" reg="quadriguttatus">quadriguttatus</tp:taxon-name-part></tp:taxon-name></italic>, Mateu, 1979 <bold>54</bold> <italic><tp:taxon-name><tp:taxon-name-part taxon-name-part-type="genus" reg="Zolotarevskyella">Zolotarevskyella</tp:taxon-name-part> <tp:taxon-name-part taxon-name-part-type="species" reg="rhytidera">rhytidera</tp:taxon-name-part></tp:taxon-name></italic>, (Chaudoir, 1876).</p></caption><graphic xmlns:xlink="http://www.w3.org/1999/xlink" xlink:href="zookeys-771-073-g007.jpg" position="float" orientation="portrait" xlink:type="simple" id="oo_215254.jpg"/></fig></tp:treatment-sec></tp:taxon-treatment>
