# Supplementary material for: The Dromiusina Bonelli, 1810 of southwestern Saudi Arabia with description of a new species (Coleoptera, Carabidae, Lebiini)
Source: Zookeys. 2018 Jul 5;(771):73–103. doi: 10.3897/zookeys.771.24165 (PMC6043620; doi:10.3897/zookeys.771.24165)
Supplement: XML Treatment for Dromius buettikeri [file zookeys.771.24165-treatment5.xml]

<!DOCTYPE tp:taxon-treatment
  PUBLIC "-//TaxonX//DTD Taxonomic Treatment Publishing DTD v0 20100105//EN" "tax-treatment-NSO.dtd">
<tp:taxon-treatment xmlns:tp="http://www.plazi.org/taxpub"><tp:treatment-meta><kwd-group><label>Taxon classification</label><kwd><named-content xmlns:xlink="http://www.w3.org/1999/xlink" content-type="kingdom">Animalia</named-content></kwd><kwd><named-content xmlns:xlink="http://www.w3.org/1999/xlink" content-type="order">Coleoptera</named-content></kwd><kwd><named-content xmlns:xlink="http://www.w3.org/1999/xlink" content-type="family">Carabidae</named-content></kwd></kwd-group><mixed-citation publication-type="journal"><person-group><name><surname>Rasool</surname><given-names>Iftekhar</given-names></name><name><surname>Abdel-Dayem</surname><given-names>Mahmoud S.</given-names></name><name><surname>Felix</surname><given-names>Ron F.F.L.</given-names></name><name><surname>Aldhafer</surname><given-names>Hathal M.</given-names></name></person-group><article-title>The <tp:taxon-name><tp:taxon-name-part taxon-name-part-type="subtribe">Dromiusina</tp:taxon-name-part></tp:taxon-name> Bonelli, 1810 of southwestern Saudi Arabia with description of a new species (<tp:taxon-name><tp:taxon-name-part taxon-name-part-type="order">Coleoptera</tp:taxon-name-part></tp:taxon-name>, <tp:taxon-name><tp:taxon-name-part taxon-name-part-type="family">Carabidae</tp:taxon-name-part></tp:taxon-name>, <tp:taxon-name><tp:taxon-name-part taxon-name-part-type="tribe">Lebiini</tp:taxon-name-part></tp:taxon-name>)</article-title><source>Zookeys</source><day>5</day><month>7</month><year>2018</year><volume>2018</volume><issue>771</issue><fpage>73</fpage><lpage>103</lpage><pub-id pub-id-type="doi">10.3897/zookeys.771.24165</pub-id></mixed-citation></tp:treatment-meta><tp:nomenclature><tp:taxon-name>
              <tp:taxon-name-part taxon-name-part-type="genus" reg="Dromius">Dromius</tp:taxon-name-part>
              <tp:taxon-name-part taxon-name-part-type="species" reg="buettikeri">buettikeri</tp:taxon-name-part>
            </tp:taxon-name><tp:taxon-authority>Mateu, 1990: 40</tp:taxon-authority><xref ref-type="fig" rid="F2">Figures 13</xref><xref ref-type="fig" rid="F3">, 24</xref><xref ref-type="fig" rid="F5">, 39</xref><xref ref-type="fig" rid="F7">, 50</xref><tp:nomenclature-citation-list><tp:nomenclature-citation><tp:taxon-name>
                  <tp:taxon-name-part taxon-name-part-type="genus" reg="Dromius">Dromius</tp:taxon-name-part> <tp:taxon-name-part taxon-name-part-type="species" reg="buettikeri">buettikeri</tp:taxon-name-part></tp:taxon-name><comment>Mateu, 1990: 40.</comment></tp:nomenclature-citation></tp:nomenclature-citation-list></tp:nomenclature><tp:treatment-sec sec-type="type locality" id="SECID0EB4AG"><title>Type locality.</title><p>Saudi Arabia, Makkah, Harithi.</p></tp:treatment-sec><tp:treatment-sec sec-type="Type depository" id="SECID0EG4AG"><title>Type depository.</title><p>Holotype male and paratypes one male and one female in <abbrev xmlns:xlink="http://www.w3.org/1999/xlink" content-type="institution" xlink:title="Natural History Museum Basel, Switzerland" id="ABBRID0EM4AG" xlink:type="simple">NHMB</abbrev>.</p></tp:treatment-sec><tp:treatment-sec sec-type="material" id="SECID0ER4AG"><title>Material examined.</title><p>Total 22 specimens: Al Baha: 1♀, “KSA, Al Baha, Al Makhwa, Shada Al Aala, 19°50.710'N E41°18.267'E Alt. 1474 m, 27.I.2014, (<abbrev xmlns:xlink="http://www.w3.org/1999/xlink" xlink:title="light trap" id="ABBRID0EX4AG" xlink:type="simple">LT</abbrev>)., 1♀, “19°50.575'N 41°18.691'E Alt. 1666 m, 27.I.2015, (<abbrev xmlns:xlink="http://www.w3.org/1999/xlink" xlink:title="light trap" id="ABBRID0ED5AG" xlink:type="simple">LT</abbrev>)., 1♀, “19°50.411'N 41°18.686'E Alt. 1611 m, 27.I.2015, (<abbrev xmlns:xlink="http://www.w3.org/1999/xlink" xlink:title="light trap" id="ABBRID0EP5AG" xlink:type="simple">LT</abbrev>)., 1♂, “19°50.329'N 41°18.604'E N 41°18.604'E Alt. 1563 m, 27.I.2015, (<abbrev xmlns:xlink="http://www.w3.org/1999/xlink" xlink:title="light trap" id="ABBRID0E25AG" xlink:type="simple">LT</abbrev>)., 1♀, “19°51.066'N 41°18.037'E Alt. 1325 m, (<abbrev xmlns:xlink="http://www.w3.org/1999/xlink" xlink:title="light trap" id="ABBRID0EH6AG" xlink:type="simple">LT</abbrev>)., 1♂, 1♀, “19°50.710'N 41°18.267'E Alt. 1474 m, 15.II.2014, (<abbrev xmlns:xlink="http://www.w3.org/1999/xlink" xlink:title="light trap" id="ABBRID0ET6AG" xlink:type="simple">LT</abbrev>), H. Al Dhafer, M.S. Abdel-Dayem, H. H. Fadl, A. El Turkey, A. Elgarbaway &amp; I. Rasool”. 1♂, “19°52.717'N 41°18.712'E Alt. 825 m, 15.XI.2015, (<abbrev xmlns:xlink="http://www.w3.org/1999/xlink" xlink:title="light trap" id="ABBRID0E66AG" xlink:type="simple">LT</abbrev>)., 1♀, “13.XI.2015, (<abbrev xmlns:xlink="http://www.w3.org/1999/xlink" xlink:title="light trap" id="ABBRID0EDABG" xlink:type="simple">LT</abbrev>)., 1♀, “19°52.685'N 41°18.663'E Alt. 851 m, 15.XI.2015, (<abbrev xmlns:xlink="http://www.w3.org/1999/xlink" xlink:title="light trap" id="ABBRID0EPABG" xlink:type="simple">LT</abbrev>)., 1♂, 1♀, “19°52.598'N 41°18.672'E Alt. 892 m, 12.XI.2015, (<abbrev xmlns:xlink="http://www.w3.org/1999/xlink" xlink:title="light trap" id="ABBRID0E2ABG" xlink:type="simple">LT</abbrev>)., 1♀, “19°51.066'N 41°18.037'E Alt. 1325 m, 15.XI.2015, (<abbrev xmlns:xlink="http://www.w3.org/1999/xlink" xlink:title="light trap" id="ABBRID0EHBBG" xlink:type="simple">LT</abbrev>)., 1♂, 2♀, “14.XI.2015, (<abbrev xmlns:xlink="http://www.w3.org/1999/xlink" xlink:title="light trap" id="ABBRID0ELBBG" xlink:type="simple">LT</abbrev>)., 1♂, “9°50.710'N 41°18.267'E Alt. 1474 m, 14.XI.2015, (<abbrev xmlns:xlink="http://www.w3.org/1999/xlink" xlink:title="light trap" id="ABBRID0EXBBG" xlink:type="simple">LT</abbrev>), H. Al Dhafer, M.S. Abdel-Dayem, H. H. Fadl, A. El Turkey, A. Elgarbaway &amp; Soliman, A”. 1♂, “19°50.710'N 41°18.267'E Alt. 1474 m, 08.XII.2014, (<abbrev xmlns:xlink="http://www.w3.org/1999/xlink" xlink:title="light trap" id="ABBRID0EDCBG" xlink:type="simple">LT</abbrev>), H. Al Dhafer, M.S. Abdel-Dayem, H.H. Fadl, A. El Turkey, A. Elgarbaway &amp; I. Rasool”. Asir: 1♀, “KSA, Abha, Wadi Rayda, 18°11.749'N 42°23.345'E Alt. 1614 m, 24.II.2014, (<abbrev xmlns:xlink="http://www.w3.org/1999/xlink" xlink:title="light trap" id="ABBRID0EPCBG" xlink:type="simple">LT</abbrev>), I. Rasool.” 1♂, “17.XI.2015, (<abbrev xmlns:xlink="http://www.w3.org/1999/xlink" xlink:title="light trap" id="ABBRID0ETCBG" xlink:type="simple">LT</abbrev>)., 1♀, “18°11.749'N 42°23.345'E Alt. 1614 m, 11.XII.2014, (<abbrev xmlns:xlink="http://www.w3.org/1999/xlink" xlink:title="light trap" id="ABBRID0E6CBG" xlink:type="simple">LT</abbrev>)., 1♂, “18°11.679'N 42°23.691'E Alt. 1851 m, 11.XII.2014, (<abbrev xmlns:xlink="http://www.w3.org/1999/xlink" xlink:title="light trap" id="ABBRID0ELDBG" xlink:type="simple">LT</abbrev>), H. Al Dhafer, M.S. Abdel-Dayem, H.H. Fadl, A. El Turkey, A. Elgarbaway &amp; I. Rasool” [<bold><abbrev xmlns:xlink="http://www.w3.org/1999/xlink" content-type="institution" xlink:title="King Saud University Museum of Arthropods, Saudi Arabia" id="ABBRID0EQDBG" xlink:type="simple">KSMA</abbrev>].</bold> 1♂, “KSA, Abha, Wadi Rayda, 18°11.749'N 42°23.345'E Alt. 1614 m, 24.II.2014, (<abbrev xmlns:xlink="http://www.w3.org/1999/xlink" xlink:title="light trap" id="ABBRID0E5DBG" xlink:type="simple">LT</abbrev>), I. Rasool” [<bold><abbrev xmlns:xlink="http://www.w3.org/1999/xlink" content-type="institution" xlink:title="Naturalis Biodiversity Centre, Leiden Netherlands" id="ABBRID0EDEBG" xlink:type="simple">RMNH</abbrev>].</bold></p></tp:treatment-sec><tp:treatment-sec sec-type="description" id="SECID0EIEBG"><title>Description.</title><p>Elongate and parallel sized species (Fig. <xref ref-type="fig" rid="F3">24</xref>), 5.50–6.30 mm. <italic>Color</italic>: Head, pronotum and basal four sternite light brown in the middle; mouth parts, antennae, legs, anterior 3/4 of epipleurae testaceous; humeri with pale or testaceous macula may extend to middle of elytra; rest of elytra, apical fourth of epipleurae and lateral boarders of elytra, last two abdominal sternite dark brown. <italic>Microsculpture</italic>: Head, pronotum, elytra with isodiametric mesh pattern; abdomen with depressed microlines. <italic>Head</italic>: Wider than long, <abbrev xmlns:xlink="http://www.w3.org/1999/xlink" xlink:title="head length" id="ABBRID0EYEBG" xlink:type="simple">HL</abbrev> 0.92–1.06 mm, <abbrev xmlns:xlink="http://www.w3.org/1999/xlink" xlink:title="head width including eyes" id="ABBRID0E3EBG" xlink:type="simple">HW</abbrev> 1.05–1.12 mm, narrower than pronotum; tempora short and curved (Fig. <xref ref-type="fig" rid="F2">13</xref>). <italic>Pronotum</italic>: Broad, transverse, <abbrev xmlns:xlink="http://www.w3.org/1999/xlink" xlink:title="pronotum length" id="ABBRID0EGFBG" xlink:type="simple">PL</abbrev> 0.99–0.92 mm, <abbrev xmlns:xlink="http://www.w3.org/1999/xlink" xlink:title="pronotum width" id="ABBRID0EKFBG" xlink:type="simple">PW</abbrev> 1.23–1.34 mm, lateral margins almost straight, basal angles right with straight base (Fig. <xref ref-type="fig" rid="F2">13</xref>). <italic>Elytra</italic>: Elongate and parallel sized, WL 3.25–3.75 mm, <abbrev xmlns:xlink="http://www.w3.org/1999/xlink" xlink:title="elytra width" id="ABBRID0EUFBG" xlink:type="simple">EW</abbrev> 1.87–2.12 mm. Claws with 2–3 teeth in the middle. <italic>Abdomen</italic>: last two sternite with 8 setiferous setae in females and 4 in males; lateral margins with fine scattered pubescence. <italic>Aedeagus</italic>: narrowed at both ends, <abbrev xmlns:xlink="http://www.w3.org/1999/xlink" xlink:title="Aedeagus length" id="ABBRID0E3FBG" xlink:type="simple">AL</abbrev> 1.09 mm. In lateral view, it is incised in the middle from ventral sides and hump like from dorsal sides, broad in the middle. Tip of apical lamina short and rounded, weakly incised near dorsal margin of apical lamella (Fig. <xref ref-type="fig" rid="F5">39</xref>).</p><fig id="F3" position="float" orientation="portrait"><label>Figures 22–30.</label><caption><p>Habitus of <tp:taxon-name><tp:taxon-name-part taxon-name-part-type="subtribe">Dromiusina</tp:taxon-name-part></tp:taxon-name> species: <bold>22</bold> <italic><tp:taxon-name><tp:taxon-name-part taxon-name-part-type="genus" reg="Calodromius">Calodromius</tp:taxon-name-part> <tp:taxon-name-part taxon-name-part-type="species" reg="mayeti">mayeti</tp:taxon-name-part></tp:taxon-name></italic> (Bedel, 1907) <bold>23</bold> <italic><tp:taxon-name><tp:taxon-name-part taxon-name-part-type="genus" reg="Dromius">Dromius</tp:taxon-name-part> <tp:taxon-name-part taxon-name-part-type="species" reg="saudiarabicus">saudiarabicus</tp:taxon-name-part></tp:taxon-name></italic> sp. n. <bold>24</bold> <italic><tp:taxon-name><tp:taxon-name-part taxon-name-part-type="genus" reg="Dromius">Dromius</tp:taxon-name-part> <tp:taxon-name-part taxon-name-part-type="species" reg="buettikeri">buettikeri</tp:taxon-name-part></tp:taxon-name></italic> Mateu, 1990 (<bold>25, 26)</bold> <italic><tp:taxon-name><tp:taxon-name-part taxon-name-part-type="genus" reg="Metadromius">Metadromius</tp:taxon-name-part> <tp:taxon-name-part taxon-name-part-type="species" reg="arabicus">arabicus</tp:taxon-name-part></tp:taxon-name></italic> Mateu, 1979 <bold>27</bold> <italic><tp:taxon-name><tp:taxon-name-part taxon-name-part-type="genus" reg="Metadromius">Metadromius</tp:taxon-name-part> <tp:taxon-name-part taxon-name-part-type="species" reg="brittoni">brittoni</tp:taxon-name-part></tp:taxon-name></italic> (Basilewsky, 1948) <bold>28</bold> <italic><tp:taxon-name><tp:taxon-name-part taxon-name-part-type="genus" reg="Metadromius">Metadromius</tp:taxon-name-part></tp:taxon-name></italic> spec. <bold>29</bold> <italic><tp:taxon-name><tp:taxon-name-part taxon-name-part-type="genus" reg="Microlestes">Microlestes</tp:taxon-name-part> <tp:taxon-name-part taxon-name-part-type="species" reg="discoidalis">discoidalis</tp:taxon-name-part></tp:taxon-name></italic> (Fairmaire, 1892) <bold>30</bold> <italic><tp:taxon-name><tp:taxon-name-part taxon-name-part-type="genus" reg="Microlestes">Microlestes</tp:taxon-name-part> <tp:taxon-name-part taxon-name-part-type="species" reg="glabrellus">glabrellus</tp:taxon-name-part></tp:taxon-name></italic> (Reitter, 1901).</p></caption><graphic xmlns:xlink="http://www.w3.org/1999/xlink" xlink:href="zookeys-771-073-g003.jpg" position="float" orientation="portrait" xlink:type="simple" id="oo_215245.jpg"/></fig></tp:treatment-sec><tp:treatment-sec sec-type="Ecological notes" id="SECID0E1JBG"><title>Ecological notes.</title><p>Adult beetles were collected by UV–light from elevation ranges from 1474–1851 m on steep sloop mountains (Fig. <xref ref-type="fig" rid="F7">50</xref>), characterized by surface vegetation, stones, gravels and small shrubs and trees, this species was collected in December to February in winter season.</p></tp:treatment-sec><tp:treatment-sec sec-type="distribution" id="SECID0EEKBG"><title>Geographical distribution.</title><p>Endemic to the Saudi Arabia and only found in nature reserve of Rayda mountains in Abha, Asir (<xref ref-type="bibr" rid="B21">Mateu 1990</xref>, <xref ref-type="bibr" rid="B13">Kabak 2017</xref>).</p></tp:treatment-sec><tp:treatment-sec><!--Section generated to contain objects referenced in tp:taxon-treatment.--><fig id="F2" position="float" orientation="portrait"><label>Figures 11–21.</label><caption><p>Dorsal view of head and pronotum of <tp:taxon-name><tp:taxon-name-part taxon-name-part-type="subtribe">Dromiusina</tp:taxon-name-part></tp:taxon-name> species: <bold>11</bold> <italic><tp:taxon-name><tp:taxon-name-part taxon-name-part-type="genus" reg="Calodromius">Calodromius</tp:taxon-name-part> <tp:taxon-name-part taxon-name-part-type="species" reg="mayeti">mayeti</tp:taxon-name-part></tp:taxon-name></italic> (Bedel, 1907) <bold>12</bold> <italic><tp:taxon-name><tp:taxon-name-part taxon-name-part-type="genus" reg="Dromius">Dromius</tp:taxon-name-part> <tp:taxon-name-part taxon-name-part-type="species" reg="saudiarabicus">saudiarabicus</tp:taxon-name-part></tp:taxon-name></italic> sp. n. <bold>13</bold> <italic><tp:taxon-name><tp:taxon-name-part taxon-name-part-type="genus" reg="Dromius">D.</tp:taxon-name-part> <tp:taxon-name-part taxon-name-part-type="species" reg="buettikeri">buettikeri</tp:taxon-name-part></tp:taxon-name></italic> Mateu, 1990 <bold>14</bold> <italic><tp:taxon-name><tp:taxon-name-part taxon-name-part-type="genus" reg="Metadromius">Metadromius</tp:taxon-name-part> <tp:taxon-name-part taxon-name-part-type="species" reg="arabicus">arabicus</tp:taxon-name-part></tp:taxon-name></italic> Mateu, 1979 <bold>15</bold> <italic><tp:taxon-name><tp:taxon-name-part taxon-name-part-type="genus" reg="Metadromius">M.</tp:taxon-name-part> <tp:taxon-name-part taxon-name-part-type="species" reg="brittoni">brittoni</tp:taxon-name-part></tp:taxon-name></italic> (Basilewsky, 1948) <bold>16</bold> <italic><tp:taxon-name><tp:taxon-name-part taxon-name-part-type="genus" reg="Microlestes">Microlestes</tp:taxon-name-part> <tp:taxon-name-part taxon-name-part-type="species" reg="discoidalis">discoidalis</tp:taxon-name-part></tp:taxon-name></italic> (Fairmaire, 1892) <bold>17</bold> <italic><tp:taxon-name><tp:taxon-name-part taxon-name-part-type="genus" reg="Microlestes">M.</tp:taxon-name-part> <tp:taxon-name-part taxon-name-part-type="species" reg="glabrellus">glabrellus</tp:taxon-name-part></tp:taxon-name></italic> (Reitter, 1901) <bold>18</bold> <italic><tp:taxon-name><tp:taxon-name-part taxon-name-part-type="genus" reg="Microlestes">M.</tp:taxon-name-part> <tp:taxon-name-part taxon-name-part-type="species" reg="infuscatus">infuscatus</tp:taxon-name-part> <tp:taxon-name-part taxon-name-part-type="subspecies" reg="fragilis">fragilis</tp:taxon-name-part></tp:taxon-name></italic> Mateu, 1956 <bold>19</bold> <italic><tp:taxon-name><tp:taxon-name-part taxon-name-part-type="genus" reg="Pseudomesolestes">Pseudomesolestes</tp:taxon-name-part> <tp:taxon-name-part taxon-name-part-type="species" reg="brittoni">brittoni</tp:taxon-name-part></tp:taxon-name></italic> Mateu, 1956 <bold>20</bold> <italic><tp:taxon-name><tp:taxon-name-part taxon-name-part-type="genus" reg="Pseudomesolestes">P.</tp:taxon-name-part> <tp:taxon-name-part taxon-name-part-type="species" reg="quadriguttatus">quadriguttatus</tp:taxon-name-part></tp:taxon-name></italic> Mateu, 1979 <bold>21</bold> <italic><tp:taxon-name><tp:taxon-name-part taxon-name-part-type="genus" reg="Zolotarevskyella">Zolotarevskyella</tp:taxon-name-part> <tp:taxon-name-part taxon-name-part-type="species" reg="rhytidera">rhytidera</tp:taxon-name-part></tp:taxon-name></italic> (Chaudoir, 1876).</p></caption><graphic xmlns:xlink="http://www.w3.org/1999/xlink" xlink:href="zookeys-771-073-g002.jpg" position="float" orientation="portrait" xlink:type="simple" id="oo_215243.jpg"/></fig><fig id="F5" position="float" orientation="portrait"><label>Figures 37–47.</label><caption><p>Aedeagus of <tp:taxon-name><tp:taxon-name-part taxon-name-part-type="subtribe">Dromiusina</tp:taxon-name-part></tp:taxon-name> species: <bold>37</bold> <italic><tp:taxon-name><tp:taxon-name-part taxon-name-part-type="genus" reg="Calodromius">Calodromius</tp:taxon-name-part> <tp:taxon-name-part taxon-name-part-type="species" reg="mayeti">mayeti</tp:taxon-name-part></tp:taxon-name></italic> (Bedel, 1907) <bold>38</bold> <italic><tp:taxon-name><tp:taxon-name-part taxon-name-part-type="genus" reg="Dromius">Dromius</tp:taxon-name-part> <tp:taxon-name-part taxon-name-part-type="species" reg="saudiarabicus">saudiarabicus</tp:taxon-name-part></tp:taxon-name></italic> sp. n. <bold>39</bold> <italic><tp:taxon-name><tp:taxon-name-part taxon-name-part-type="genus" reg="Dromius">D.</tp:taxon-name-part> <tp:taxon-name-part taxon-name-part-type="species" reg="buettikeri">buettikeri</tp:taxon-name-part></tp:taxon-name></italic> Mateu, 1990 <bold>40</bold> <italic><tp:taxon-name><tp:taxon-name-part taxon-name-part-type="genus" reg="Metadromius">Metadromius</tp:taxon-name-part> <tp:taxon-name-part taxon-name-part-type="species" reg="arabicus">arabicus</tp:taxon-name-part></tp:taxon-name></italic> Mateu, 1979 <bold>41</bold> <italic><tp:taxon-name><tp:taxon-name-part taxon-name-part-type="genus" reg="Metadromius">Metadromius</tp:taxon-name-part> <tp:taxon-name-part taxon-name-part-type="species" reg="brittoni">brittoni</tp:taxon-name-part></tp:taxon-name></italic> (Basilewsky, 1948) <bold>42</bold> <italic><tp:taxon-name><tp:taxon-name-part taxon-name-part-type="genus" reg="Microlestes">Microlestes</tp:taxon-name-part> <tp:taxon-name-part taxon-name-part-type="species" reg="discoidalis">discoidalis</tp:taxon-name-part></tp:taxon-name></italic> (Fairmaire, 1892) <bold>43</bold> <italic><tp:taxon-name><tp:taxon-name-part taxon-name-part-type="genus" reg="Microlestes">Microlestes</tp:taxon-name-part> <tp:taxon-name-part taxon-name-part-type="species" reg="glabrellus">glabrellus</tp:taxon-name-part></tp:taxon-name></italic> (Reitter, 1901) <bold>44</bold> <italic><tp:taxon-name><tp:taxon-name-part taxon-name-part-type="genus" reg="Microlestes">Microlestes</tp:taxon-name-part> <tp:taxon-name-part taxon-name-part-type="species" reg="infuscatus">infuscatus</tp:taxon-name-part> <tp:taxon-name-part taxon-name-part-type="subspecies" reg="fragilis">fragilis</tp:taxon-name-part></tp:taxon-name></italic> Mateu, 1956 <bold>45</bold> <italic><tp:taxon-name><tp:taxon-name-part taxon-name-part-type="genus" reg="Pseudomesolestes">Pseudomesolestes</tp:taxon-name-part> <tp:taxon-name-part taxon-name-part-type="species" reg="Brittoni">Brittoni</tp:taxon-name-part></tp:taxon-name></italic> (Mateu, 1956) <bold>46</bold> <italic><tp:taxon-name><tp:taxon-name-part taxon-name-part-type="genus" reg="Pseudomesolestes">Pseudomesolestes</tp:taxon-name-part> <tp:taxon-name-part taxon-name-part-type="species" reg="quadriguttatus">quadriguttatus</tp:taxon-name-part></tp:taxon-name></italic> Mateu, 1979 <bold>47</bold> <italic><tp:taxon-name><tp:taxon-name-part taxon-name-part-type="genus" reg="Zolotarevskyella">Zolotarevskyella</tp:taxon-name-part> <tp:taxon-name-part taxon-name-part-type="species" reg="rhytidera">rhytidera</tp:taxon-name-part></tp:taxon-name></italic> (Chaudoir, 1876).</p></caption><graphic xmlns:xlink="http://www.w3.org/1999/xlink" xlink:href="zookeys-771-073-g005.jpg" position="float" orientation="portrait" xlink:type="simple" id="oo_215250.jpg"/></fig><fig id="F7" position="float" orientation="portrait"><label>Figures 49–54.</label><caption><p>Distribution of <tp:taxon-name><tp:taxon-name-part taxon-name-part-type="subtribe">Dromiusina</tp:taxon-name-part></tp:taxon-name> species in Southwestern Saudi Arabia <bold>49</bold> <italic><tp:taxon-name><tp:taxon-name-part taxon-name-part-type="genus" reg="Calodromius">Calodromius</tp:taxon-name-part> <tp:taxon-name-part taxon-name-part-type="species" reg="mayeti">mayeti</tp:taxon-name-part></tp:taxon-name></italic> (Bedel, 1907) <bold>50</bold> <italic><tp:taxon-name><tp:taxon-name-part taxon-name-part-type="genus" reg="Dromius">Dromius</tp:taxon-name-part> <tp:taxon-name-part taxon-name-part-type="species" reg="saudiarabicus">saudiarabicus</tp:taxon-name-part></tp:taxon-name></italic> sp.n. and <italic><tp:taxon-name><tp:taxon-name-part taxon-name-part-type="genus" reg="Dromius">D.</tp:taxon-name-part> <tp:taxon-name-part taxon-name-part-type="species" reg="buettikeri">buettikeri</tp:taxon-name-part></tp:taxon-name></italic> Mateu, 1990 <bold>51</bold> <italic><tp:taxon-name><tp:taxon-name-part taxon-name-part-type="genus" reg="Metadromius">Metadromius</tp:taxon-name-part> <tp:taxon-name-part taxon-name-part-type="species" reg="arabicus">arabicus</tp:taxon-name-part></tp:taxon-name></italic>, Mateu, 1979, <italic><tp:taxon-name><tp:taxon-name-part taxon-name-part-type="genus" reg="Metadromius">Metadromius</tp:taxon-name-part> <tp:taxon-name-part taxon-name-part-type="species" reg="brittoni">brittoni</tp:taxon-name-part></tp:taxon-name></italic>, (Basilewesky, 1948) and <italic><tp:taxon-name><tp:taxon-name-part taxon-name-part-type="genus" reg="Metadromius">Metadromius</tp:taxon-name-part></tp:taxon-name></italic> spec. <bold>52</bold> <italic><tp:taxon-name><tp:taxon-name-part taxon-name-part-type="genus" reg="Microlestes">Microlestes</tp:taxon-name-part> <tp:taxon-name-part taxon-name-part-type="species" reg="discoidalis">discoidalis</tp:taxon-name-part></tp:taxon-name></italic>, (Fairmaire, 1892), <italic><tp:taxon-name><tp:taxon-name-part taxon-name-part-type="genus" reg="Microlestes">Microlestes</tp:taxon-name-part> <tp:taxon-name-part taxon-name-part-type="species" reg="glabrellus">glabrellus</tp:taxon-name-part></tp:taxon-name></italic>, (Reitt. 1901) and <italic><tp:taxon-name><tp:taxon-name-part taxon-name-part-type="genus" reg="Microlestes">Microlestes</tp:taxon-name-part> <tp:taxon-name-part taxon-name-part-type="species" reg="infuscatus">infuscatus</tp:taxon-name-part> <tp:taxon-name-part taxon-name-part-type="subspecies" reg="fragilis">fragilis</tp:taxon-name-part></tp:taxon-name></italic>, Mateu, 1956 <bold>53</bold> <italic><tp:taxon-name><tp:taxon-name-part taxon-name-part-type="genus" reg="Pseudomesolestes">Pseudomesolestes</tp:taxon-name-part> <tp:taxon-name-part taxon-name-part-type="species" reg="brittoni">brittoni</tp:taxon-name-part></tp:taxon-name></italic>, Mateu, 1956 and <italic><tp:taxon-name><tp:taxon-name-part taxon-name-part-type="genus" reg="Pseudomesolestes">Pseudomesolestes</tp:taxon-name-part> <tp:taxon-name-part taxon-name-part-type="species" reg="quadriguttatus">quadriguttatus</tp:taxon-name-part></tp:taxon-name></italic>, Mateu, 1979 <bold>54</bold> <italic><tp:taxon-name><tp:taxon-name-part taxon-name-part-type="genus" reg="Zolotarevskyella">Zolotarevskyella</tp:taxon-name-part> <tp:taxon-name-part taxon-name-part-type="species" reg="rhytidera">rhytidera</tp:taxon-name-part></tp:taxon-name></italic>, (Chaudoir, 1876).</p></caption><graphic xmlns:xlink="http://www.w3.org/1999/xlink" xlink:href="zookeys-771-073-g007.jpg" position="float" orientation="portrait" xlink:type="simple" id="oo_215254.jpg"/></fig></tp:treatment-sec><ref-list><ref id="B21"><mixed-citation xmlns:xlink="http://www.w3.org/1999/xlink" xlink:type="simple">
          <person-group><name name-style="western"><surname>Mateu</surname><given-names>J</given-names></name></person-group> (<year>1990</year>) <article-title>Carabiques recoltes au Nord-Yemen par M.G. de rougemont.</article-title> <source>Bollettino del Museo Regionale di Scienze Naturali di Torino</source> <volume>8</volume>: <fpage>23</fpage>–<lpage>44</lpage>.</mixed-citation></ref><ref id="B13"><mixed-citation xmlns:xlink="http://www.w3.org/1999/xlink" xlink:type="simple">
          <person-group><name name-style="western"><surname>Kabak</surname><given-names>I</given-names></name></person-group> (<year>2017</year>) <article-title>Tribe <tp:taxon-name><tp:taxon-name-part taxon-name-part-type="tribe">Lebiini</tp:taxon-name-part></tp:taxon-name> Bonelli, 1810 (<tp:taxon-name><tp:taxon-name-part taxon-name-part-type="order">Coleoptera</tp:taxon-name-part></tp:taxon-name>; <tp:taxon-name><tp:taxon-name-part taxon-name-part-type="family">Carabidae</tp:taxon-name-part></tp:taxon-name>).</article-title> In: <person-group><name name-style="western"><surname>Löbl</surname><given-names>I</given-names></name><name name-style="western"><surname>Löbl</surname><given-names>D</given-names></name></person-group> (<role>Eds</role>) <issue-title>Catalogue of Palaearctic Coleoptera Vol.</issue-title> <source>1. <tp:taxon-name><tp:taxon-name-part taxon-name-part-type="suborder">Archostemata</tp:taxon-name-part></tp:taxon-name>, <tp:taxon-name><tp:taxon-name-part taxon-name-part-type="suborder">Myxophaga</tp:taxon-name-part></tp:taxon-name>, <tp:taxon-name><tp:taxon-name-part taxon-name-part-type="suborder">Adephaga</tp:taxon-name-part></tp:taxon-name>, Revised and Updated Edition, Brill, Leiden/Boston</source>, <fpage>579</fpage>–<lpage>625</lpage>.</mixed-citation></ref></ref-list></tp:taxon-treatment>
