# Supplementary material for: The Dromiusina Bonelli, 1810 of southwestern Saudi Arabia with description of a new species (Coleoptera, Carabidae, Lebiini)
Source: Zookeys. 2018 Jul 5;(771):73–103. doi: 10.3897/zookeys.771.24165 (PMC6043620; doi:10.3897/zookeys.771.24165)
Supplement: XML Treatment for Metadromius arabicus [file zookeys.771.24165-treatment7.xml]

<!DOCTYPE tp:taxon-treatment
  PUBLIC "-//TaxonX//DTD Taxonomic Treatment Publishing DTD v0 20100105//EN" "tax-treatment-NSO.dtd">
<tp:taxon-treatment xmlns:tp="http://www.plazi.org/taxpub"><tp:treatment-meta><kwd-group><label>Taxon classification</label><kwd><named-content xmlns:xlink="http://www.w3.org/1999/xlink" content-type="kingdom">Animalia</named-content></kwd><kwd><named-content xmlns:xlink="http://www.w3.org/1999/xlink" content-type="order">Coleoptera</named-content></kwd><kwd><named-content xmlns:xlink="http://www.w3.org/1999/xlink" content-type="family">Carabidae</named-content></kwd></kwd-group><mixed-citation publication-type="journal"><person-group><name><surname>Rasool</surname><given-names>Iftekhar</given-names></name><name><surname>Abdel-Dayem</surname><given-names>Mahmoud S.</given-names></name><name><surname>Felix</surname><given-names>Ron F.F.L.</given-names></name><name><surname>Aldhafer</surname><given-names>Hathal M.</given-names></name></person-group><article-title>The <tp:taxon-name><tp:taxon-name-part taxon-name-part-type="subtribe">Dromiusina</tp:taxon-name-part></tp:taxon-name> Bonelli, 1810 of southwestern Saudi Arabia with description of a new species (<tp:taxon-name><tp:taxon-name-part taxon-name-part-type="order">Coleoptera</tp:taxon-name-part></tp:taxon-name>, <tp:taxon-name><tp:taxon-name-part taxon-name-part-type="family">Carabidae</tp:taxon-name-part></tp:taxon-name>, <tp:taxon-name><tp:taxon-name-part taxon-name-part-type="tribe">Lebiini</tp:taxon-name-part></tp:taxon-name>)</article-title><source>Zookeys</source><day>5</day><month>7</month><year>2018</year><volume>2018</volume><issue>771</issue><fpage>73</fpage><lpage>103</lpage><pub-id pub-id-type="doi">10.3897/zookeys.771.24165</pub-id></mixed-citation></tp:treatment-meta><tp:nomenclature><tp:taxon-name>
              <tp:taxon-name-part taxon-name-part-type="genus" reg="Metadromius">Metadromius</tp:taxon-name-part>
              <tp:taxon-name-part taxon-name-part-type="species" reg="arabicus">arabicus</tp:taxon-name-part>
            </tp:taxon-name><tp:taxon-authority>Mateu, 1979</tp:taxon-authority><xref ref-type="fig" rid="F1">Figures 3</xref><xref ref-type="fig" rid="F1">, 8</xref><xref ref-type="fig" rid="F1">, 10</xref><xref ref-type="fig" rid="F2">, 14</xref><tp:nomenclature-citation-list><tp:nomenclature-citation><tp:taxon-name>
                  <tp:taxon-name-part taxon-name-part-type="genus" reg="Metadromius">Metadromius</tp:taxon-name-part> <tp:taxon-name-part taxon-name-part-type="species" reg="arabicus">arabicus</tp:taxon-name-part></tp:taxon-name><comment>Mateu, 1979: 151.</comment></tp:nomenclature-citation></tp:nomenclature-citation-list></tp:nomenclature><tp:treatment-sec sec-type="type locality" id="SECID0EBRBG"><title>Type locality.</title><p>Saudi Arabia, Riyadh, Wadi Mazbil.</p></tp:treatment-sec><tp:treatment-sec sec-type="Type depository" id="SECID0EGRBG"><title>Type depository.</title><p>Holotype male in <abbrev xmlns:xlink="http://www.w3.org/1999/xlink" content-type="institution" xlink:title="Natural History Museum Basel, Switzerland" id="ABBRID0EMRBG" xlink:type="simple">NHMB</abbrev>.</p></tp:treatment-sec><tp:treatment-sec sec-type="material" id="SECID0ERRBG"><title>Material examined.</title><p>
              <bold>Holotype.</bold> Total 654 specimens: Male labeled “HOLOTYPE [red label]” / “Saudi Arabien, W. Büttiker” / “Wadi Mizbil, 13.4.1977” / “<italic><tp:taxon-name><tp:taxon-name-part taxon-name-part-type="genus" reg="Metadromius">Metadromius</tp:taxon-name-part> <tp:taxon-name-part taxon-name-part-type="species" reg="arabicus">arabicus</tp:taxon-name-part></tp:taxon-name></italic> n.sp. J. Mateu det. 1977”. [<bold><abbrev xmlns:xlink="http://www.w3.org/1999/xlink" content-type="institution" xlink:title="Natural History Museum Basel, Switzerland" id="ABBRID0EFSBG" xlink:type="simple">NHMB</abbrev></bold>] (Fig. <xref ref-type="fig" rid="F3">26</xref>). Al Baha: 1♂, “KSA, Al Makhwa, Shada Al Aala, 19°50.411'N 41°18.686'E Alt. 1611 m, 27.I.2015, (<abbrev xmlns:xlink="http://www.w3.org/1999/xlink" xlink:title="light trap" id="ABBRID0EWSBG" xlink:type="simple">LT</abbrev>)., 1♀, “19°51.066'N 41°18.037'E Alt. 1325 m, 27.I.2015, (<abbrev xmlns:xlink="http://www.w3.org/1999/xlink" xlink:title="light trap" id="ABBRID0ECTBG" xlink:type="simple">LT</abbrev>)., 1♂, 2♀, “19°50.710'N 41°18.267'E Alt. 1474 m, 15.II.2014, (<abbrev xmlns:xlink="http://www.w3.org/1999/xlink" xlink:title="light trap" id="ABBRID0EOTBG" xlink:type="simple">LT</abbrev>)., 3♂, 5♀, “19°50.575'N 41°18.691'E Alt. 1666 m, 02.III.2015, (<abbrev xmlns:xlink="http://www.w3.org/1999/xlink" xlink:title="light trap" id="ABBRID0E1TBG" xlink:type="simple">LT</abbrev>)., 1♂, “19°51.066'N 41°18.037'E Alt.1325 m, 02.III.2015, (<abbrev xmlns:xlink="http://www.w3.org/1999/xlink" xlink:title="light trap" id="ABBRID0EGUBG" xlink:type="simple">LT</abbrev>)., 1♂, 1♀, “19°51.762'N 41°18.089'E Alt. 1225 m, 02.III.2015, (<abbrev xmlns:xlink="http://www.w3.org/1999/xlink" xlink:title="light trap" id="ABBRID0ESUBG" xlink:type="simple">LT</abbrev>), H. Al Dhafer, M.S. Abdel-Dayem, H. H. Fadl, A. El Turkey, A. Elgarbway &amp; I. Rasool”. 1♀, “KSA, Al Baha, Wadi Turaba, 20°14.369'N 41°15.234'E Alt. 1757 m, 9.III.2012, (<abbrev xmlns:xlink="http://www.w3.org/1999/xlink" xlink:title="light trap" id="ABBRID0E5UBG" xlink:type="simple">LT</abbrev>), M.S. Abdel-Dayem”. 51♂, 71♀ “19°50.329'N 41°18.604'E Alt. 1563 m, 02.IX.2015, (<abbrev xmlns:xlink="http://www.w3.org/1999/xlink" xlink:title="light trap" id="ABBRID0EKVBG" xlink:type="simple">LT</abbrev>)., 2♂, ♀, “19°51.066'N 41°18.037'E Alt. 1325 m, 02.IX.2015, (<abbrev xmlns:xlink="http://www.w3.org/1999/xlink" xlink:title="light trap" id="ABBRID0EWVBG" xlink:type="simple">LT</abbrev>)., 14♂, 22♀, “19°50.575'N 41°18.691'E Alt. 1666 m, 02.IX.2015, (<abbrev xmlns:xlink="http://www.w3.org/1999/xlink" xlink:title="light trap" id="ABBRID0ECWBG" xlink:type="simple">LT</abbrev>)., 37♂, 51♀, “19°50.710'N 41°18.267'E Alt. 1474 m, 02.IX.2015, (<abbrev xmlns:xlink="http://www.w3.org/1999/xlink" xlink:title="light trap" id="ABBRID0EOWBG" xlink:type="simple">LT</abbrev>)., 2♀, “19°51.762'N 41°18.089'E Alt. 1225 m, 02.IX.2015, (<abbrev xmlns:xlink="http://www.w3.org/1999/xlink" xlink:title="light trap" id="ABBRID0E1WBG" xlink:type="simple">LT</abbrev>)., 88♂, 96♀, “19°50.411'N 41°18.686'E Alt. 1611 m, 02.IX.2015, (<abbrev xmlns:xlink="http://www.w3.org/1999/xlink" xlink:title="light trap" id="ABBRID0EGXBG" xlink:type="simple">LT</abbrev>)., Al Dafer H., M.S. Abdel Dayem., H. H. Fadl., El Gharbawy., El Turkey &amp; Soliman, A”. 3♂, 6♀, “19°50.329'N 41°18.604'E Alt. 1563 m, 17.X.2014, (<abbrev xmlns:xlink="http://www.w3.org/1999/xlink" xlink:title="light trap" id="ABBRID0ESXBG" xlink:type="simple">LT</abbrev>)., 1♂, 2♀, “19°51.762'N 41°18.089'E Alt. 1225 m, 17.X.2014, (<abbrev xmlns:xlink="http://www.w3.org/1999/xlink" xlink:title="light trap" id="ABBRID0E5XBG" xlink:type="simple">LT</abbrev>)., 3♂, 2♀, “19°50.710N’ 41°18.267'E Alt. 1474 m, 17.X.2014, (<abbrev xmlns:xlink="http://www.w3.org/1999/xlink" xlink:title="light trap" id="ABBRID0ECYBG" xlink:type="simple">LT</abbrev>)., 1♂, 1♀, “19°51.066'N 41°18.037'E Alt. 1325 m, 17.X.2014, (<abbrev xmlns:xlink="http://www.w3.org/1999/xlink" xlink:title="light trap" id="ABBRID0EOYBG" xlink:type="simple">LT</abbrev>)., 4♂, 2♀, “19°50.411'N 41°18.686'E Alt. 1611 m, 17.X.2014, (<abbrev xmlns:xlink="http://www.w3.org/1999/xlink" xlink:title="light trap" id="ABBRID0E1YBG" xlink:type="simple">LT</abbrev>), H. Al Dhafer, M.S. Abdel-Dayem, H. H. Fadl, A. El Turkey, A. Elgarbway &amp; I. Rasool”. 1♀, “19°52.598'N 41°18.672'E Alt. 892 m, 17. X.2014, (<abbrev xmlns:xlink="http://www.w3.org/1999/xlink" xlink:title="light trap" id="ABBRID0EGZBG" xlink:type="simple">LT</abbrev>)., 1♀, “19°50.391'N 41°18.634'E Alt. 1562 m, 03.XI.2013, (<abbrev xmlns:xlink="http://www.w3.org/1999/xlink" xlink:title="hand Picking" id="ABBRID0ESZBG" xlink:type="simple">HP</abbrev>), I. Rasool”. 1♂, “19°52.685'N 41°18.663'E Alt. 851 m, 14.XI.2015, (<abbrev xmlns:xlink="http://www.w3.org/1999/xlink" xlink:title="light trap" id="ABBRID0E5ZBG" xlink:type="simple">LT</abbrev>)., 2♂, 2♀, “15.XI.2015, (<abbrev xmlns:xlink="http://www.w3.org/1999/xlink" xlink:title="light trap" id="ABBRID0EC1BG" xlink:type="simple">LT</abbrev>)., 2♀, “19°50.329'N 41°18.604'E Alt. 1563 m, 18.XI.2015, (<abbrev xmlns:xlink="http://www.w3.org/1999/xlink" xlink:title="light trap" id="ABBRID0EO1BG" xlink:type="simple">LT</abbrev>)., 1♂, 1♀, “19°52.598'N 41°18.672'E Alt. 892 m, 15.XI.2015, (<abbrev xmlns:xlink="http://www.w3.org/1999/xlink" xlink:title="light trap" id="ABBRID0E11BG" xlink:type="simple">LT</abbrev>)., 3♂, 5♀, “19°51.066'N 41°18.037'E Alt. 1325 m, 14.XI.2015, (<abbrev xmlns:xlink="http://www.w3.org/1999/xlink" xlink:title="light trap" id="ABBRID0EG2BG" xlink:type="simple">LT</abbrev>)., 2♂, “19°50.329'N 41°18.604'E Alt. 1563 m, 14.XI.2015, (<abbrev xmlns:xlink="http://www.w3.org/1999/xlink" xlink:title="light trap" id="ABBRID0ES2BG" xlink:type="simple">LT</abbrev>)., 5♂, 3♀, “19°52.717'N 41°18.712'E Alt. 825 m, 15.XI.2015, (<abbrev xmlns:xlink="http://www.w3.org/1999/xlink" xlink:title="light trap" id="ABBRID0E52BG" xlink:type="simple">LT</abbrev>)., 2♂, 4♀, “13.XI.2015, (<abbrev xmlns:xlink="http://www.w3.org/1999/xlink" xlink:title="light trap" id="ABBRID0EC3BG" xlink:type="simple">LT</abbrev>), Al Dafer H., M.S. Abdel Dayem., H. H. Fadl., El Gharbawy., El Turkey &amp; Soliman, A”. 1♀, “KSA, Wadi Saad Dam, 20°07.605'N 41°21.459'E (<abbrev xmlns:xlink="http://www.w3.org/1999/xlink" xlink:title="hand Picking" id="ABBRID0EO3BG" xlink:type="simple">HP</abbrev>), I. Rasool”. Asir: 4♀, “KSA, Abha, Rayda, 18°11.749'N 42°23.345'E Alt.1614 m, 21.II.2014, (<abbrev xmlns:xlink="http://www.w3.org/1999/xlink" xlink:title="light trap" id="ABBRID0E13BG" xlink:type="simple">LT</abbrev>)., 2♂, 4♀, “18°11.679'N 42°23.691'E Alt. 1851 m, 21.II.2014, (<abbrev xmlns:xlink="http://www.w3.org/1999/xlink" xlink:title="light trap" id="ABBRID0EG4BG" xlink:type="simple">LT</abbrev>)., 5♂, 5♀, “18°11.618'N 42°23.42'E Alt. 1772 m, 21.II.2014, (<abbrev xmlns:xlink="http://www.w3.org/1999/xlink" xlink:title="light trap" id="ABBRID0ES4BG" xlink:type="simple">LT</abbrev>), H. Al Dhafer, M.S. Abdel-Dayem, H. H. Fadl, A. El Turkey, A. Elgarbway &amp; I. Rasool”. 1♂, 2♀, “Wadi Maraba, 18°19.79'N 42°40.952'E Alt. 1467 m, 23.II.2014, (<abbrev xmlns:xlink="http://www.w3.org/1999/xlink" xlink:title="hand Picking" id="ABBRID0E54BG" xlink:type="simple">HP</abbrev>), Rasool, I”. 3♂, 7♀, “Wadi Rayda, 18°11.749'N 42°23.345'E Alt.1614 m, 24.II.2014, (<abbrev xmlns:xlink="http://www.w3.org/1999/xlink" xlink:title="light trap" id="ABBRID0EK5BG" xlink:type="simple">LT</abbrev>), Rasool, I”. 6♂, 9♀, “18°11.749'N 42°23.345'E Alt. 1614 m, 24.III.2014, (<abbrev xmlns:xlink="http://www.w3.org/1999/xlink" xlink:title="light trap" id="ABBRID0EW5BG" xlink:type="simple">LT</abbrev>), S. Soonbati”. 1♂, 1♀, “18°11.884'N 42°24.435'E Alt. 2387 m, 04.III.2015, (<abbrev xmlns:xlink="http://www.w3.org/1999/xlink" xlink:title="light trap" id="ABBRID0EC6BG" xlink:type="simple">LT</abbrev>)., 1♀, “18°11.766'N 42°24.315'E Alt. 2285 m, 04.III.2015, (<abbrev xmlns:xlink="http://www.w3.org/1999/xlink" xlink:title="light trap" id="ABBRID0EO6BG" xlink:type="simple">LT</abbrev>)., 2♂, “18°11.695'N 42°23.818'E Alt. 1897 m, 04.III.2015, (<abbrev xmlns:xlink="http://www.w3.org/1999/xlink" xlink:title="light trap" id="ABBRID0E16BG" xlink:type="simple">LT</abbrev>)., 5♂, 7♀, “18°11.679'N 18°11.679'E Alt. 1851 m, 04.2015, (<abbrev xmlns:xlink="http://www.w3.org/1999/xlink" xlink:title="light trap" id="ABBRID0EHAAI" xlink:type="simple">LT</abbrev>)., 3♂, 1♀, “18°11.618'N 42°23.42'E Alt. 1772 m, 04.III.2015, (<abbrev xmlns:xlink="http://www.w3.org/1999/xlink" xlink:title="light trap" id="ABBRID0ETAAI" xlink:type="simple">LT</abbrev>), Al Dafer H., M.S. Abdel Dayem., H. H. Fadl., El Gharbawy., El Turkey &amp; Soliman, A”. 1♂, 2♀, “18°11.695'N 42°23.818'E Alt. 1897 m, 26.IV.2014, (<abbrev xmlns:xlink="http://www.w3.org/1999/xlink" xlink:title="light trap" id="ABBRID0E6AAI" xlink:type="simple">LT</abbrev>)., 1♂, “18°11.679'N 42°23.691'E Alt. 1851 m, 06.VI.2014, (<abbrev xmlns:xlink="http://www.w3.org/1999/xlink" xlink:title="light trap" id="ABBRID0ELBAI" xlink:type="simple">LT</abbrev>)., 3♂, 6♀, “18°11.618'N 42°23.42'E Alt. 1772 m, 26.VIII.2014, (<abbrev xmlns:xlink="http://www.w3.org/1999/xlink" xlink:title="light trap" id="ABBRID0EXBAI" xlink:type="simple">LT</abbrev>)., 1♀, “18°11.695'N 42°23.818'E Alt. 1897 m, 26.VIII.2014, (<abbrev xmlns:xlink="http://www.w3.org/1999/xlink" xlink:title="light trap" id="ABBRID0EDCAI" xlink:type="simple">LT</abbrev>)., 3♀, “18°11.618'N 42°23.42'E Alt. 1772 m, 20.X.2014, (<abbrev xmlns:xlink="http://www.w3.org/1999/xlink" xlink:title="light trap" id="ABBRID0EPCAI" xlink:type="simple">LT</abbrev>)., 1♂, 1♀, “18°11.679'N 18°11.679'E Alt. 1851 m, (<abbrev xmlns:xlink="http://www.w3.org/1999/xlink" xlink:title="light trap" id="ABBRID0E2CAI" xlink:type="simple">LT</abbrev>)., 2♂, “18°11.749'N 42°23.345'E Alt. 1614 m, (<abbrev xmlns:xlink="http://www.w3.org/1999/xlink" xlink:title="light trap" id="ABBRID0EHDAI" xlink:type="simple">LT</abbrev>)., 1♂, 3♀, “18°11.695'N 42°23.818'E Alt. 1897 m, (<abbrev xmlns:xlink="http://www.w3.org/1999/xlink" xlink:title="light trap" id="ABBRID0ETDAI" xlink:type="simple">LT</abbrev>)., 2♂, 1♀, “18°11.766'N 42°24.315'E Alt. 2285 m, (<abbrev xmlns:xlink="http://www.w3.org/1999/xlink" xlink:title="light trap" id="ABBRID0E6DAI" xlink:type="simple">LT</abbrev>)., 4♂, 2♀, “18°11.884'N 42°24.435'E Alt. 2387 m, (<abbrev xmlns:xlink="http://www.w3.org/1999/xlink" xlink:title="light trap" id="ABBRID0ELEAI" xlink:type="simple">LT</abbrev>), H. Al Dhafer, M.S. Abdel-Dayem, H. H. Fadl, A. El Turkey, A. Elgarbway &amp; I. Rasool”. 1♂, “Al Magardah, Wadi Yabah, 19°14.911'N 41°47.255'E Alt. 402 m, 11. X.2013, (<abbrev xmlns:xlink="http://www.w3.org/1999/xlink" xlink:title="hand Picking" id="ABBRID0EXEAI" xlink:type="simple">HP</abbrev>), I. Rasool, M. Al Harbi, S. Soonbati &amp; S. Khan”. 1♀, “18°11.749'N 42°23.345'E Alt. 1614 m, 17.XI.2015, (<abbrev xmlns:xlink="http://www.w3.org/1999/xlink" xlink:title="light trap" id="ABBRID0EDFAI" xlink:type="simple">LT</abbrev>)., 1♂, “17.XI.2015, (<abbrev xmlns:xlink="http://www.w3.org/1999/xlink" xlink:title="hand Picking" id="ABBRID0EHFAI" xlink:type="simple">HP</abbrev>)., 1♀, “18°12.315'N 42°24.607'E Alt. 2578 m, 18.XI.2015, (<abbrev xmlns:xlink="http://www.w3.org/1999/xlink" xlink:title="light trap" id="ABBRID0ETFAI" xlink:type="simple">LT</abbrev>)., 1♂, 3♀, “18°11.679'N 18°11.679'E Alt. 1851, 18.XI.2015, (<abbrev xmlns:xlink="http://www.w3.org/1999/xlink" xlink:title="light trap" id="ABBRID0E6FAI" xlink:type="simple">LT</abbrev>)., 2♂, 2♀, “18°11.618'N 42°23.42'E Alt. 1772 m, 18.XI.2015, (<abbrev xmlns:xlink="http://www.w3.org/1999/xlink" xlink:title="light trap" id="ABBRID0ELGAI" xlink:type="simple">LT</abbrev>)., 1♂, “18°11.884'N 42°24.435'E Alt. 2387 m, 18.XI.2015, (<abbrev xmlns:xlink="http://www.w3.org/1999/xlink" xlink:title="light trap" id="ABBRID0EXGAI" xlink:type="simple">LT</abbrev>)., 1♂, 1♀, “18°11.695'N 42°23.818'E Alt. 1897 m, 18.XI.2015, (<abbrev xmlns:xlink="http://www.w3.org/1999/xlink" xlink:title="light trap" id="ABBRID0EDHAI" xlink:type="simple">LT</abbrev>), Al Dafer H., M.S. Abdel Dayem., H. H. Fadl., El Gharbawy., El Turkey &amp; Soliman, A”. 1♂, “18°11.766'N 42°24.315'E Alt. 2285 m, 12.XII.2014, (<abbrev xmlns:xlink="http://www.w3.org/1999/xlink" xlink:title="light trap" id="ABBRID0EPHAI" xlink:type="simple">LT</abbrev>)., 2♂, “18°11.695'N 42°23.818'E Alt. 1897 m, (<abbrev xmlns:xlink="http://www.w3.org/1999/xlink" xlink:title="light trap" id="ABBRID0E2HAI" xlink:type="simple">LT</abbrev>)., 1♂, 3♀, “18°11.679'N 18°11.679'E Alt. 1851 m, (<abbrev xmlns:xlink="http://www.w3.org/1999/xlink" xlink:title="light trap" id="ABBRID0EHIAI" xlink:type="simple">LT</abbrev>)”. 1♂, 2♀, “18°11.749'N 42°23.345'E Alt. 1614 m, (<abbrev xmlns:xlink="http://www.w3.org/1999/xlink" xlink:title="light trap" id="ABBRID0ETIAI" xlink:type="simple">LT</abbrev>)., 1♀, “18°11.618'N 42°23.42'E Alt. 1772 m, (<abbrev xmlns:xlink="http://www.w3.org/1999/xlink" xlink:title="light trap" id="ABBRID0E6IAI" xlink:type="simple">LT</abbrev>), H. Al Dhafer, M.S. Abdel-Dayem, H. H. Fadl, A. El Turkey, A. Elgarbway &amp; I. Rasool” [<bold><abbrev xmlns:xlink="http://www.w3.org/1999/xlink" content-type="institution" xlink:title="King Saud University Museum of Arthropods, Saudi Arabia" id="ABBRID0EEJAI" xlink:type="simple">KSMA</abbrev>].</bold></p></tp:treatment-sec><tp:treatment-sec sec-type="description" id="SECID0EJJAI"><title>Description.</title><p>Small beetles (Fig. <xref ref-type="fig" rid="F3">25</xref>) <abbrev xmlns:xlink="http://www.w3.org/1999/xlink" xlink:title="Total body length" id="ABBRID0ETJAI" xlink:type="simple">TBL</abbrev> 2.43–3.00 mm. <italic>Color</italic>: Frons and vertex dark brown or rufo-testaceous; neck, mouthparts, antennae, pronotum, elytra, epipleurae and legs testaceous; antennae, mouthparts and legs sometimes pale testaceous; abdomen pale testaceous; elytra with dark brown transverse band at middle, not reaching to lateral margin and apex, prolonged along suture to the base of elytra. <italic>Microsculpture</italic>: Labrum with isodiametric transverse pattern; head without microsculpture; last sternum of abdomen sometimes with depressed microlines. <italic>Head</italic>: as long as wide <abbrev xmlns:xlink="http://www.w3.org/1999/xlink" xlink:title="head length" id="ABBRID0E4JAI" xlink:type="simple">HL</abbrev> 0.52–0.66 mm and <abbrev xmlns:xlink="http://www.w3.org/1999/xlink" xlink:title="head width including eyes" id="ABBRID0EBKAI" xlink:type="simple">HW</abbrev> 0.56–0.63 mm, narrower than pronotum; dorsum finely and sparsely punctuated (Fig. <xref ref-type="fig" rid="F2">14</xref>). <italic>Pronotum</italic>: Transverse, <abbrev xmlns:xlink="http://www.w3.org/1999/xlink" xlink:title="pronotum width" id="ABBRID0ELKAI" xlink:type="simple">PW</abbrev> 0.61–0.66 mm <abbrev xmlns:xlink="http://www.w3.org/1999/xlink" xlink:title="pronotum length" id="ABBRID0EPKAI" xlink:type="simple">PL</abbrev> 0.42–0.49 mm, narrowed posteriorly with sharp basal angles, base incised near the angles (Fig. <xref ref-type="fig" rid="F2">14</xref>); dorsum finely punctuated. <italic>Elytra</italic>: Subparallel, <abbrev xmlns:xlink="http://www.w3.org/1999/xlink" xlink:title="elytra length" id="ABBRID0EZKAI" xlink:type="simple">EL</abbrev> 1.42–1.73 mm, <abbrev xmlns:xlink="http://www.w3.org/1999/xlink" xlink:title="elytra width" id="ABBRID0E4KAI" xlink:type="simple">EW</abbrev> 0.99–1.20 mm; widest behind the middle; apex obliquely truncate. Claws weakly dentate. <italic>Abdomen</italic>: All sternites smooth, except last sternum with short and fine pubescence; apical margins of last sternum rounded and tetra–setose in females, slightly incised in middle and bi–setose in males. <italic>Aedeagus</italic>: Elongate (Fig. <xref ref-type="fig" rid="F5">40</xref>), <abbrev xmlns:xlink="http://www.w3.org/1999/xlink" xlink:title="Aedeagus length" id="ABBRID0EJLAI" xlink:type="simple">AL</abbrev> 0.53 mm; in lateral view it is curved dorsally, narrowed at both ends, thick and broad before apical lamina; apical lamina elongate, rounded at the end; endophallus armature almost rounded</p></tp:treatment-sec><tp:treatment-sec sec-type="Affinities" id="SECID0ENLAI"><title>Affinities.</title><p>This species is very close to <italic><tp:taxon-name><tp:taxon-name-part taxon-name-part-type="genus" reg="Metadromius">Metadromius</tp:taxon-name-part></tp:taxon-name></italic> spec. (see below) in general appearance, body form, shape of head, pronotum, and elytra, but can be easily distinguished by its testaceous pronotum, smooth head, transverse band on elytra, and short apical lamina of aedeagus, with an elongate endophallus armature.</p></tp:treatment-sec><tp:treatment-sec sec-type="Ecological notes" id="SECID0E1LAI"><title>Ecological notes.</title><p>It is collected from low lands to high lands in diverse habitats within 402–2387 m range of altitude (Fig. <xref ref-type="fig" rid="F7">51</xref>). It is found under stones among vegetation and in sandy ranges, which are influenced by rain water. The species was collected during all months of the year except July.</p></tp:treatment-sec><tp:treatment-sec sec-type="distribution" id="SECID0EEMAI"><title>Geographical distribution.</title><p>This species is described from Saudi Arabia (<xref ref-type="bibr" rid="B18">Mateu 1979</xref>) and distributed in southwest Saudi Arabia, also reported from Iran and United Arab Emirates (<xref ref-type="bibr" rid="B9">Felix 2009</xref>, <xref ref-type="bibr" rid="B13">Kabak 2017</xref>). It is W–Palaearctic element that exemplifies SW–Asiatic chorotype.</p></tp:treatment-sec><tp:treatment-sec><!--Section generated to contain objects referenced in tp:taxon-treatment.--><fig id="F1" position="float" orientation="portrait"><label>Figures 1–10.</label><caption><p>
              <bold>Different characters used in key: 1, 5</bold> Antennae and legs of <italic><tp:taxon-name><tp:taxon-name-part taxon-name-part-type="genus" reg="Microlestes">Microlestes</tp:taxon-name-part> <tp:taxon-name-part taxon-name-part-type="species" reg="discoidalis">discoidalis</tp:taxon-name-part></tp:taxon-name></italic> (Fairmaire, 1892) <bold>2</bold> Antennae of <italic><tp:taxon-name><tp:taxon-name-part taxon-name-part-type="genus" reg="Zolotarevskyella">Zolotarevskyella</tp:taxon-name-part> <tp:taxon-name-part taxon-name-part-type="species" reg="rhytidera">rhytidera</tp:taxon-name-part></tp:taxon-name></italic> (Chaudoir, 1876) <bold>3, 8, 10</bold> Antennae, dorsal view of head and mentum of <italic><tp:taxon-name><tp:taxon-name-part taxon-name-part-type="genus" reg="Metadromius">Metadromius</tp:taxon-name-part> <tp:taxon-name-part taxon-name-part-type="species" reg="arabicus">arabicus</tp:taxon-name-part></tp:taxon-name></italic> Mateu, 1979 <bold>4, 9</bold> Antennae and mentum of <italic><tp:taxon-name><tp:taxon-name-part taxon-name-part-type="genus" reg="Pseudomesolestes">Pseudomesolestes</tp:taxon-name-part> <tp:taxon-name-part taxon-name-part-type="species" reg="quadriguttatus">quadriguttatus</tp:taxon-name-part></tp:taxon-name></italic> Mateu, 1979 <bold>6</bold> Leg of <italic><tp:taxon-name><tp:taxon-name-part taxon-name-part-type="genus" reg="Dromius">Dromius</tp:taxon-name-part> <tp:taxon-name-part taxon-name-part-type="species" reg="saudiarabicus">saudiarabicus</tp:taxon-name-part></tp:taxon-name></italic> sp. n. <bold>7</bold> Dorsal view of head of <italic><tp:taxon-name><tp:taxon-name-part taxon-name-part-type="genus" reg="Metadromius">Metadromius</tp:taxon-name-part> <tp:taxon-name-part taxon-name-part-type="species" reg="brittoni">brittoni</tp:taxon-name-part></tp:taxon-name></italic> (Basilewsky, 1948).</p></caption><graphic xmlns:xlink="http://www.w3.org/1999/xlink" xlink:href="zookeys-771-073-g001.jpg" position="float" orientation="portrait" xlink:type="simple" id="oo_215241.jpg"/></fig><fig id="F2" position="float" orientation="portrait"><label>Figures 11–21.</label><caption><p>Dorsal view of head and pronotum of <tp:taxon-name><tp:taxon-name-part taxon-name-part-type="subtribe">Dromiusina</tp:taxon-name-part></tp:taxon-name> species: <bold>11</bold> <italic><tp:taxon-name><tp:taxon-name-part taxon-name-part-type="genus" reg="Calodromius">Calodromius</tp:taxon-name-part> <tp:taxon-name-part taxon-name-part-type="species" reg="mayeti">mayeti</tp:taxon-name-part></tp:taxon-name></italic> (Bedel, 1907) <bold>12</bold> <italic><tp:taxon-name><tp:taxon-name-part taxon-name-part-type="genus" reg="Dromius">Dromius</tp:taxon-name-part> <tp:taxon-name-part taxon-name-part-type="species" reg="saudiarabicus">saudiarabicus</tp:taxon-name-part></tp:taxon-name></italic> sp. n. <bold>13</bold> <italic><tp:taxon-name><tp:taxon-name-part taxon-name-part-type="genus" reg="Dromius">D.</tp:taxon-name-part> <tp:taxon-name-part taxon-name-part-type="species" reg="buettikeri">buettikeri</tp:taxon-name-part></tp:taxon-name></italic> Mateu, 1990 <bold>14</bold> <italic><tp:taxon-name><tp:taxon-name-part taxon-name-part-type="genus" reg="Metadromius">Metadromius</tp:taxon-name-part> <tp:taxon-name-part taxon-name-part-type="species" reg="arabicus">arabicus</tp:taxon-name-part></tp:taxon-name></italic> Mateu, 1979 <bold>15</bold> <italic><tp:taxon-name><tp:taxon-name-part taxon-name-part-type="genus" reg="Metadromius">M.</tp:taxon-name-part> <tp:taxon-name-part taxon-name-part-type="species" reg="brittoni">brittoni</tp:taxon-name-part></tp:taxon-name></italic> (Basilewsky, 1948) <bold>16</bold> <italic><tp:taxon-name><tp:taxon-name-part taxon-name-part-type="genus" reg="Microlestes">Microlestes</tp:taxon-name-part> <tp:taxon-name-part taxon-name-part-type="species" reg="discoidalis">discoidalis</tp:taxon-name-part></tp:taxon-name></italic> (Fairmaire, 1892) <bold>17</bold> <italic><tp:taxon-name><tp:taxon-name-part taxon-name-part-type="genus" reg="Microlestes">M.</tp:taxon-name-part> <tp:taxon-name-part taxon-name-part-type="species" reg="glabrellus">glabrellus</tp:taxon-name-part></tp:taxon-name></italic> (Reitter, 1901) <bold>18</bold> <italic><tp:taxon-name><tp:taxon-name-part taxon-name-part-type="genus" reg="Microlestes">M.</tp:taxon-name-part> <tp:taxon-name-part taxon-name-part-type="species" reg="infuscatus">infuscatus</tp:taxon-name-part> <tp:taxon-name-part taxon-name-part-type="subspecies" reg="fragilis">fragilis</tp:taxon-name-part></tp:taxon-name></italic> Mateu, 1956 <bold>19</bold> <italic><tp:taxon-name><tp:taxon-name-part taxon-name-part-type="genus" reg="Pseudomesolestes">Pseudomesolestes</tp:taxon-name-part> <tp:taxon-name-part taxon-name-part-type="species" reg="brittoni">brittoni</tp:taxon-name-part></tp:taxon-name></italic> Mateu, 1956 <bold>20</bold> <italic><tp:taxon-name><tp:taxon-name-part taxon-name-part-type="genus" reg="Pseudomesolestes">P.</tp:taxon-name-part> <tp:taxon-name-part taxon-name-part-type="species" reg="quadriguttatus">quadriguttatus</tp:taxon-name-part></tp:taxon-name></italic> Mateu, 1979 <bold>21</bold> <italic><tp:taxon-name><tp:taxon-name-part taxon-name-part-type="genus" reg="Zolotarevskyella">Zolotarevskyella</tp:taxon-name-part> <tp:taxon-name-part taxon-name-part-type="species" reg="rhytidera">rhytidera</tp:taxon-name-part></tp:taxon-name></italic> (Chaudoir, 1876).</p></caption><graphic xmlns:xlink="http://www.w3.org/1999/xlink" xlink:href="zookeys-771-073-g002.jpg" position="float" orientation="portrait" xlink:type="simple" id="oo_215243.jpg"/></fig><fig id="F3" position="float" orientation="portrait"><label>Figures 22–30.</label><caption><p>Habitus of <tp:taxon-name><tp:taxon-name-part taxon-name-part-type="subtribe">Dromiusina</tp:taxon-name-part></tp:taxon-name> species: <bold>22</bold> <italic><tp:taxon-name><tp:taxon-name-part taxon-name-part-type="genus" reg="Calodromius">Calodromius</tp:taxon-name-part> <tp:taxon-name-part taxon-name-part-type="species" reg="mayeti">mayeti</tp:taxon-name-part></tp:taxon-name></italic> (Bedel, 1907) <bold>23</bold> <italic><tp:taxon-name><tp:taxon-name-part taxon-name-part-type="genus" reg="Dromius">Dromius</tp:taxon-name-part> <tp:taxon-name-part taxon-name-part-type="species" reg="saudiarabicus">saudiarabicus</tp:taxon-name-part></tp:taxon-name></italic> sp. n. <bold>24</bold> <italic><tp:taxon-name><tp:taxon-name-part taxon-name-part-type="genus" reg="Dromius">Dromius</tp:taxon-name-part> <tp:taxon-name-part taxon-name-part-type="species" reg="buettikeri">buettikeri</tp:taxon-name-part></tp:taxon-name></italic> Mateu, 1990 (<bold>25, 26)</bold> <italic><tp:taxon-name><tp:taxon-name-part taxon-name-part-type="genus" reg="Metadromius">Metadromius</tp:taxon-name-part> <tp:taxon-name-part taxon-name-part-type="species" reg="arabicus">arabicus</tp:taxon-name-part></tp:taxon-name></italic> Mateu, 1979 <bold>27</bold> <italic><tp:taxon-name><tp:taxon-name-part taxon-name-part-type="genus" reg="Metadromius">Metadromius</tp:taxon-name-part> <tp:taxon-name-part taxon-name-part-type="species" reg="brittoni">brittoni</tp:taxon-name-part></tp:taxon-name></italic> (Basilewsky, 1948) <bold>28</bold> <italic><tp:taxon-name><tp:taxon-name-part taxon-name-part-type="genus" reg="Metadromius">Metadromius</tp:taxon-name-part></tp:taxon-name></italic> spec. <bold>29</bold> <italic><tp:taxon-name><tp:taxon-name-part taxon-name-part-type="genus" reg="Microlestes">Microlestes</tp:taxon-name-part> <tp:taxon-name-part taxon-name-part-type="species" reg="discoidalis">discoidalis</tp:taxon-name-part></tp:taxon-name></italic> (Fairmaire, 1892) <bold>30</bold> <italic><tp:taxon-name><tp:taxon-name-part taxon-name-part-type="genus" reg="Microlestes">Microlestes</tp:taxon-name-part> <tp:taxon-name-part taxon-name-part-type="species" reg="glabrellus">glabrellus</tp:taxon-name-part></tp:taxon-name></italic> (Reitter, 1901).</p></caption><graphic xmlns:xlink="http://www.w3.org/1999/xlink" xlink:href="zookeys-771-073-g003.jpg" position="float" orientation="portrait" xlink:type="simple" id="oo_215245.jpg"/></fig><fig id="F5" position="float" orientation="portrait"><label>Figures 37–47.</label><caption><p>Aedeagus of <tp:taxon-name><tp:taxon-name-part taxon-name-part-type="subtribe">Dromiusina</tp:taxon-name-part></tp:taxon-name> species: <bold>37</bold> <italic><tp:taxon-name><tp:taxon-name-part taxon-name-part-type="genus" reg="Calodromius">Calodromius</tp:taxon-name-part> <tp:taxon-name-part taxon-name-part-type="species" reg="mayeti">mayeti</tp:taxon-name-part></tp:taxon-name></italic> (Bedel, 1907) <bold>38</bold> <italic><tp:taxon-name><tp:taxon-name-part taxon-name-part-type="genus" reg="Dromius">Dromius</tp:taxon-name-part> <tp:taxon-name-part taxon-name-part-type="species" reg="saudiarabicus">saudiarabicus</tp:taxon-name-part></tp:taxon-name></italic> sp. n. <bold>39</bold> <italic><tp:taxon-name><tp:taxon-name-part taxon-name-part-type="genus" reg="Dromius">D.</tp:taxon-name-part> <tp:taxon-name-part taxon-name-part-type="species" reg="buettikeri">buettikeri</tp:taxon-name-part></tp:taxon-name></italic> Mateu, 1990 <bold>40</bold> <italic><tp:taxon-name><tp:taxon-name-part taxon-name-part-type="genus" reg="Metadromius">Metadromius</tp:taxon-name-part> <tp:taxon-name-part taxon-name-part-type="species" reg="arabicus">arabicus</tp:taxon-name-part></tp:taxon-name></italic> Mateu, 1979 <bold>41</bold> <italic><tp:taxon-name><tp:taxon-name-part taxon-name-part-type="genus" reg="Metadromius">Metadromius</tp:taxon-name-part> <tp:taxon-name-part taxon-name-part-type="species" reg="brittoni">brittoni</tp:taxon-name-part></tp:taxon-name></italic> (Basilewsky, 1948) <bold>42</bold> <italic><tp:taxon-name><tp:taxon-name-part taxon-name-part-type="genus" reg="Microlestes">Microlestes</tp:taxon-name-part> <tp:taxon-name-part taxon-name-part-type="species" reg="discoidalis">discoidalis</tp:taxon-name-part></tp:taxon-name></italic> (Fairmaire, 1892) <bold>43</bold> <italic><tp:taxon-name><tp:taxon-name-part taxon-name-part-type="genus" reg="Microlestes">Microlestes</tp:taxon-name-part> <tp:taxon-name-part taxon-name-part-type="species" reg="glabrellus">glabrellus</tp:taxon-name-part></tp:taxon-name></italic> (Reitter, 1901) <bold>44</bold> <italic><tp:taxon-name><tp:taxon-name-part taxon-name-part-type="genus" reg="Microlestes">Microlestes</tp:taxon-name-part> <tp:taxon-name-part taxon-name-part-type="species" reg="infuscatus">infuscatus</tp:taxon-name-part> <tp:taxon-name-part taxon-name-part-type="subspecies" reg="fragilis">fragilis</tp:taxon-name-part></tp:taxon-name></italic> Mateu, 1956 <bold>45</bold> <italic><tp:taxon-name><tp:taxon-name-part taxon-name-part-type="genus" reg="Pseudomesolestes">Pseudomesolestes</tp:taxon-name-part> <tp:taxon-name-part taxon-name-part-type="species" reg="Brittoni">Brittoni</tp:taxon-name-part></tp:taxon-name></italic> (Mateu, 1956) <bold>46</bold> <italic><tp:taxon-name><tp:taxon-name-part taxon-name-part-type="genus" reg="Pseudomesolestes">Pseudomesolestes</tp:taxon-name-part> <tp:taxon-name-part taxon-name-part-type="species" reg="quadriguttatus">quadriguttatus</tp:taxon-name-part></tp:taxon-name></italic> Mateu, 1979 <bold>47</bold> <italic><tp:taxon-name><tp:taxon-name-part taxon-name-part-type="genus" reg="Zolotarevskyella">Zolotarevskyella</tp:taxon-name-part> <tp:taxon-name-part taxon-name-part-type="species" reg="rhytidera">rhytidera</tp:taxon-name-part></tp:taxon-name></italic> (Chaudoir, 1876).</p></caption><graphic xmlns:xlink="http://www.w3.org/1999/xlink" xlink:href="zookeys-771-073-g005.jpg" position="float" orientation="portrait" xlink:type="simple" id="oo_215250.jpg"/></fig><fig id="F7" position="float" orientation="portrait"><label>Figures 49–54.</label><caption><p>Distribution of <tp:taxon-name><tp:taxon-name-part taxon-name-part-type="subtribe">Dromiusina</tp:taxon-name-part></tp:taxon-name> species in Southwestern Saudi Arabia <bold>49</bold> <italic><tp:taxon-name><tp:taxon-name-part taxon-name-part-type="genus" reg="Calodromius">Calodromius</tp:taxon-name-part> <tp:taxon-name-part taxon-name-part-type="species" reg="mayeti">mayeti</tp:taxon-name-part></tp:taxon-name></italic> (Bedel, 1907) <bold>50</bold> <italic><tp:taxon-name><tp:taxon-name-part taxon-name-part-type="genus" reg="Dromius">Dromius</tp:taxon-name-part> <tp:taxon-name-part taxon-name-part-type="species" reg="saudiarabicus">saudiarabicus</tp:taxon-name-part></tp:taxon-name></italic> sp.n. and <italic><tp:taxon-name><tp:taxon-name-part taxon-name-part-type="genus" reg="Dromius">D.</tp:taxon-name-part> <tp:taxon-name-part taxon-name-part-type="species" reg="buettikeri">buettikeri</tp:taxon-name-part></tp:taxon-name></italic> Mateu, 1990 <bold>51</bold> <italic><tp:taxon-name><tp:taxon-name-part taxon-name-part-type="genus" reg="Metadromius">Metadromius</tp:taxon-name-part> <tp:taxon-name-part taxon-name-part-type="species" reg="arabicus">arabicus</tp:taxon-name-part></tp:taxon-name></italic>, Mateu, 1979, <italic><tp:taxon-name><tp:taxon-name-part taxon-name-part-type="genus" reg="Metadromius">Metadromius</tp:taxon-name-part> <tp:taxon-name-part taxon-name-part-type="species" reg="brittoni">brittoni</tp:taxon-name-part></tp:taxon-name></italic>, (Basilewesky, 1948) and <italic><tp:taxon-name><tp:taxon-name-part taxon-name-part-type="genus" reg="Metadromius">Metadromius</tp:taxon-name-part></tp:taxon-name></italic> spec. <bold>52</bold> <italic><tp:taxon-name><tp:taxon-name-part taxon-name-part-type="genus" reg="Microlestes">Microlestes</tp:taxon-name-part> <tp:taxon-name-part taxon-name-part-type="species" reg="discoidalis">discoidalis</tp:taxon-name-part></tp:taxon-name></italic>, (Fairmaire, 1892), <italic><tp:taxon-name><tp:taxon-name-part taxon-name-part-type="genus" reg="Microlestes">Microlestes</tp:taxon-name-part> <tp:taxon-name-part taxon-name-part-type="species" reg="glabrellus">glabrellus</tp:taxon-name-part></tp:taxon-name></italic>, (Reitt. 1901) and <italic><tp:taxon-name><tp:taxon-name-part taxon-name-part-type="genus" reg="Microlestes">Microlestes</tp:taxon-name-part> <tp:taxon-name-part taxon-name-part-type="species" reg="infuscatus">infuscatus</tp:taxon-name-part> <tp:taxon-name-part taxon-name-part-type="subspecies" reg="fragilis">fragilis</tp:taxon-name-part></tp:taxon-name></italic>, Mateu, 1956 <bold>53</bold> <italic><tp:taxon-name><tp:taxon-name-part taxon-name-part-type="genus" reg="Pseudomesolestes">Pseudomesolestes</tp:taxon-name-part> <tp:taxon-name-part taxon-name-part-type="species" reg="brittoni">brittoni</tp:taxon-name-part></tp:taxon-name></italic>, Mateu, 1956 and <italic><tp:taxon-name><tp:taxon-name-part taxon-name-part-type="genus" reg="Pseudomesolestes">Pseudomesolestes</tp:taxon-name-part> <tp:taxon-name-part taxon-name-part-type="species" reg="quadriguttatus">quadriguttatus</tp:taxon-name-part></tp:taxon-name></italic>, Mateu, 1979 <bold>54</bold> <italic><tp:taxon-name><tp:taxon-name-part taxon-name-part-type="genus" reg="Zolotarevskyella">Zolotarevskyella</tp:taxon-name-part> <tp:taxon-name-part taxon-name-part-type="species" reg="rhytidera">rhytidera</tp:taxon-name-part></tp:taxon-name></italic>, (Chaudoir, 1876).</p></caption><graphic xmlns:xlink="http://www.w3.org/1999/xlink" xlink:href="zookeys-771-073-g007.jpg" position="float" orientation="portrait" xlink:type="simple" id="oo_215254.jpg"/></fig></tp:treatment-sec><ref-list><ref id="B18"><mixed-citation xmlns:xlink="http://www.w3.org/1999/xlink" xlink:type="simple">
          <person-group><name name-style="western"><surname>Mateu</surname><given-names>J</given-names></name></person-group> (<year>1979</year>) <article-title>Fam. <tp:taxon-name><tp:taxon-name-part taxon-name-part-type="family">Carabidae</tp:taxon-name-part></tp:taxon-name>, Subfam. <tp:taxon-name><tp:taxon-name-part taxon-name-part-type="subfamily">Lebiinae</tp:taxon-name-part></tp:taxon-name>. Fauna of Saudi Arabia. In: Insects of Saudi Arabia.</article-title> <source><tp:taxon-name><tp:taxon-name-part taxon-name-part-type="order">Coleoptera</tp:taxon-name-part></tp:taxon-name>:</source> <volume>1</volume>: <fpage>147</fpage>–<lpage>155</lpage>.</mixed-citation></ref><ref id="B9"><mixed-citation xmlns:xlink="http://www.w3.org/1999/xlink" xlink:type="simple">
          <person-group><name name-style="western"><surname>Felix</surname><given-names>RFFL</given-names></name></person-group> (<year>2009</year>) <article-title>Order <tp:taxon-name><tp:taxon-name-part taxon-name-part-type="order">Coleoptera</tp:taxon-name-part></tp:taxon-name>, family <tp:taxon-name><tp:taxon-name-part taxon-name-part-type="family">Carabidae</tp:taxon-name-part></tp:taxon-name>.</article-title> <source>Arthropod fauna of the UAE</source> <volume>2</volume>: <fpage>66</fpage>–<lpage>141</lpage>.</mixed-citation></ref><ref id="B13"><mixed-citation xmlns:xlink="http://www.w3.org/1999/xlink" xlink:type="simple">
          <person-group><name name-style="western"><surname>Kabak</surname><given-names>I</given-names></name></person-group> (<year>2017</year>) <article-title>Tribe <tp:taxon-name><tp:taxon-name-part taxon-name-part-type="tribe">Lebiini</tp:taxon-name-part></tp:taxon-name> Bonelli, 1810 (<tp:taxon-name><tp:taxon-name-part taxon-name-part-type="order">Coleoptera</tp:taxon-name-part></tp:taxon-name>; <tp:taxon-name><tp:taxon-name-part taxon-name-part-type="family">Carabidae</tp:taxon-name-part></tp:taxon-name>).</article-title> In: <person-group><name name-style="western"><surname>Löbl</surname><given-names>I</given-names></name><name name-style="western"><surname>Löbl</surname><given-names>D</given-names></name></person-group> (<role>Eds</role>) <issue-title>Catalogue of Palaearctic Coleoptera Vol.</issue-title> <source>1. <tp:taxon-name><tp:taxon-name-part taxon-name-part-type="suborder">Archostemata</tp:taxon-name-part></tp:taxon-name>, <tp:taxon-name><tp:taxon-name-part taxon-name-part-type="suborder">Myxophaga</tp:taxon-name-part></tp:taxon-name>, <tp:taxon-name><tp:taxon-name-part taxon-name-part-type="suborder">Adephaga</tp:taxon-name-part></tp:taxon-name>, Revised and Updated Edition, Brill, Leiden/Boston</source>, <fpage>579</fpage>–<lpage>625</lpage>.</mixed-citation></ref></ref-list></tp:taxon-treatment>
