# Supplementary material for: The Dromiusina Bonelli, 1810 of southwestern Saudi Arabia with description of a new species (Coleoptera, Carabidae, Lebiini)
Source: Zookeys. 2018 Jul 5;(771):73–103. doi: 10.3897/zookeys.771.24165 (PMC6043620; doi:10.3897/zookeys.771.24165)
Supplement: XML Treatment for Metadromius brittoni [file zookeys.771.24165-treatment8.xml]

<!DOCTYPE tp:taxon-treatment
  PUBLIC "-//TaxonX//DTD Taxonomic Treatment Publishing DTD v0 20100105//EN" "tax-treatment-NSO.dtd">
<tp:taxon-treatment xmlns:tp="http://www.plazi.org/taxpub"><tp:treatment-meta><kwd-group><label>Taxon classification</label><kwd><named-content xmlns:xlink="http://www.w3.org/1999/xlink" content-type="kingdom">Animalia</named-content></kwd><kwd><named-content xmlns:xlink="http://www.w3.org/1999/xlink" content-type="order">Coleoptera</named-content></kwd><kwd><named-content xmlns:xlink="http://www.w3.org/1999/xlink" content-type="family">Carabidae</named-content></kwd></kwd-group><mixed-citation publication-type="journal"><person-group><name><surname>Rasool</surname><given-names>Iftekhar</given-names></name><name><surname>Abdel-Dayem</surname><given-names>Mahmoud S.</given-names></name><name><surname>Felix</surname><given-names>Ron F.F.L.</given-names></name><name><surname>Aldhafer</surname><given-names>Hathal M.</given-names></name></person-group><article-title>The <tp:taxon-name><tp:taxon-name-part taxon-name-part-type="subtribe">Dromiusina</tp:taxon-name-part></tp:taxon-name> Bonelli, 1810 of southwestern Saudi Arabia with description of a new species (<tp:taxon-name><tp:taxon-name-part taxon-name-part-type="order">Coleoptera</tp:taxon-name-part></tp:taxon-name>, <tp:taxon-name><tp:taxon-name-part taxon-name-part-type="family">Carabidae</tp:taxon-name-part></tp:taxon-name>, <tp:taxon-name><tp:taxon-name-part taxon-name-part-type="tribe">Lebiini</tp:taxon-name-part></tp:taxon-name>)</article-title><source>Zookeys</source><day>5</day><month>7</month><year>2018</year><volume>2018</volume><issue>771</issue><fpage>73</fpage><lpage>103</lpage><pub-id pub-id-type="doi">10.3897/zookeys.771.24165</pub-id></mixed-citation></tp:treatment-meta><tp:nomenclature><tp:taxon-name>
              <tp:taxon-name-part taxon-name-part-type="genus" reg="Metadromius">Metadromius</tp:taxon-name-part>
              <tp:taxon-name-part taxon-name-part-type="species" reg="brittoni">brittoni</tp:taxon-name-part>
            </tp:taxon-name><tp:taxon-authority>(Basilewsky, 1948)</tp:taxon-authority><xref ref-type="fig" rid="F1">Figures 7</xref><xref ref-type="fig" rid="F2">, 15</xref><xref ref-type="fig" rid="F3">, 27</xref><xref ref-type="fig" rid="F5">, 41</xref><xref ref-type="fig" rid="F7">, 51</xref><tp:nomenclature-citation-list><tp:nomenclature-citation><tp:taxon-name>
                  <tp:taxon-name-part taxon-name-part-type="genus" reg="Philorhizus">Philorhizus</tp:taxon-name-part> <tp:taxon-name-part taxon-name-part-type="species" reg="brittoni">brittoni</tp:taxon-name-part></tp:taxon-name><comment>Basilewsky, 1948: 129.</comment></tp:nomenclature-citation></tp:nomenclature-citation-list></tp:nomenclature><tp:treatment-sec sec-type="type locality" id="SECID0E2OAI"><title>Type locality.</title><p>Yemen, Dahla</p></tp:treatment-sec><tp:treatment-sec sec-type="Type depository" id="SECID0EAPAI"><title>Type depository.</title><p>Holotype in <abbrev xmlns:xlink="http://www.w3.org/1999/xlink" content-type="institution" xlink:title="British Museum of Natural History, London, UK" id="ABBRID0EGPAI" xlink:type="simple">BMNH</abbrev></p></tp:treatment-sec><tp:treatment-sec sec-type="material" id="SECID0EKPAI"><title>Material examined.</title><p>Total 1,362 specimens: Al Baha: 1♂, “KSA, Al Makhwa, Shada Al Aala, 19°51.762'N 41°18.089'E Alt. 1225 m, 27. I.2015, (<abbrev xmlns:xlink="http://www.w3.org/1999/xlink" xlink:title="light trap" id="ABBRID0EYPAI" xlink:type="simple">LT</abbrev>)., 1♀, “19°52.598'N 41°18.672'E Alt. 892 m, 16.II.2014, (<abbrev xmlns:xlink="http://www.w3.org/1999/xlink" xlink:title="light trap" id="ABBRID0EEQAI" xlink:type="simple">LT</abbrev>), M.S. Abdel-Dayem &amp; I. Rasool”. 1♂, 1♀, “19°50.329N’ 41°18.604'E Alt. 1563 m, 21.IV.2014, (<abbrev xmlns:xlink="http://www.w3.org/1999/xlink" xlink:title="light trap" id="ABBRID0EIQAI" xlink:type="simple">LT</abbrev>)., 2♂, 3♀, “19°51.066'N 41°18.037'E Alt. 1325 m, 21.IV.2014, (<abbrev xmlns:xlink="http://www.w3.org/1999/xlink" xlink:title="light trap" id="ABBRID0EUQAI" xlink:type="simple">LT</abbrev>)., 17♂, 9♀, “19°51.762'N 41°18.089'E Alt. 1225 m, 21.IV.2014, (<abbrev xmlns:xlink="http://www.w3.org/1999/xlink" xlink:title="light trap" id="ABBRID0EARAI" xlink:type="simple">LT</abbrev>)., 1♀, “19°50.710'N 41°18.267'E Alt. 1474 m, 21.IV.2014, (<abbrev xmlns:xlink="http://www.w3.org/1999/xlink" xlink:title="light trap" id="ABBRID0EMRAI" xlink:type="simple">LT</abbrev>)., 12♂, 8♀ “19°52.598'N 41°18.672'E Alt. 892 m, 23.IV.2014, (<abbrev xmlns:xlink="http://www.w3.org/1999/xlink" xlink:title="light trap" id="ABBRID0EYRAI" xlink:type="simple">LT</abbrev>)., 21♂, 16♀, “19°51.762'N 41°18.089'E Alt. 1225 m, 03.VI.2014, (<abbrev xmlns:xlink="http://www.w3.org/1999/xlink" xlink:title="light trap" id="ABBRID0EESAI" xlink:type="simple">LT</abbrev>)., 8♂, 5♀, “19°51.762'N 41°18.089'E Alt. 1225 m, 23.VIII.2014, (<abbrev xmlns:xlink="http://www.w3.org/1999/xlink" xlink:title="light trap" id="ABBRID0EQSAI" xlink:type="simple">LT</abbrev>)., 13♂, 9♀, 19°51.066'N 41°18.037'E Alt. 1325 m, 23.VIII.2014, (<abbrev xmlns:xlink="http://www.w3.org/1999/xlink" xlink:title="light trap" id="ABBRID0E3SAI" xlink:type="simple">LT</abbrev>)., 1♂, 19°50.710'N 41°18.267'E Alt. 1474 m, 23.VIII.2014, (<abbrev xmlns:xlink="http://www.w3.org/1999/xlink" xlink:title="light trap" id="ABBRID0EITAI" xlink:type="simple">LT</abbrev>)., 1♂,, “19°50.411'N 41°18.686'E Alt. 1611 m 23.VIII.2014, (Sucking), H. Al Dhafer, M.S. Abdel-Dayem, H. H. Fadl, A. El Turkey, A. Elgrbaway &amp; I. Rasool”. 2♂, 4♀, “19°51.066'N 41°18.037'E Alt. 1325 m, 16.X.2014, (<abbrev xmlns:xlink="http://www.w3.org/1999/xlink" xlink:title="light trap" id="ABBRID0E3TAI" xlink:type="simple">LT</abbrev>), I. Rasool”. 24♂, 14♀, “19°52.598'N 41°18.672'E Alt. 892 m 17.X.2014, (<abbrev xmlns:xlink="http://www.w3.org/1999/xlink" xlink:title="light trap" id="ABBRID0EIUAI" xlink:type="simple">LT</abbrev>), I. Rasool &amp; M. Al Harbi”. 3♀, “19°51.762'N 41°18.089'E Alt. 1225 m, 17. X.2014, (<abbrev xmlns:xlink="http://www.w3.org/1999/xlink" xlink:title="light trap" id="ABBRID0EUUAI" xlink:type="simple">LT</abbrev>)., 1♀, “19°51.762'N 41°18.089'E Alt. 1225 m, 18. X.2014, (<abbrev xmlns:xlink="http://www.w3.org/1999/xlink" xlink:title="pit fall trap" id="ABBRID0EAVAI" xlink:type="simple">PT</abbrev>)., 2♂, 5♀, “19°51.066'N 41°18.037'E Alt. 1325 m, 17. X.2014, (<abbrev xmlns:xlink="http://www.w3.org/1999/xlink" xlink:title="light trap" id="ABBRID0EMVAI" xlink:type="simple">LT</abbrev>)., 1♂, “19°50.710'N 41°18.267'E Alt. 1474 m, (<abbrev xmlns:xlink="http://www.w3.org/1999/xlink" xlink:title="light trap" id="ABBRID0EYVAI" xlink:type="simple">LT</abbrev>)., “19°50.411'N 41°18.686'E Alt. 1611 m, (<abbrev xmlns:xlink="http://www.w3.org/1999/xlink" xlink:title="light trap" id="ABBRID0EEWAI" xlink:type="simple">LT</abbrev>)., 1♀, “19°50.411'N 41°18.686'E Alt. 1611 m, 18. X.2014, (<abbrev xmlns:xlink="http://www.w3.org/1999/xlink" xlink:title="pit fall trap" id="ABBRID0EQWAI" xlink:type="simple">PT</abbrev>)., 1♂, “19°50.391'N 41°18.634'E Alt. 1562 m, 03.XI.2013, (<abbrev xmlns:xlink="http://www.w3.org/1999/xlink" xlink:title="hand Picking" id="ABBRID0E3WAI" xlink:type="simple">HP</abbrev>), I. Rasool”. 1♀, “Wadi Neera, 19°44.870'N 41°20.008'E Alt. 471 m, 10.XII.2014, (<abbrev xmlns:xlink="http://www.w3.org/1999/xlink" xlink:title="light trap" id="ABBRID0EIXAI" xlink:type="simple">LT</abbrev>), H. Al Dhafer, M.S. Abdel-Dayem, H. H. Fadl, A. El Turkey, A. Elgarbway &amp; I. Rasool”. 1♀, “Al Mandaq, Wadi Turbah, 20°12.937'N 41°17.176'E Alt. 1793 m, 10.V.2011, (<abbrev xmlns:xlink="http://www.w3.org/1999/xlink" xlink:title="hand Picking" id="ABBRID0EUXAI" xlink:type="simple">HP</abbrev>), M.R. Sharaf”. 4♂, 2♀, Wadi Saad, 20°07.605'N 41°21.459'E 17.X.2014, (<abbrev xmlns:xlink="http://www.w3.org/1999/xlink" xlink:title="hand Picking" id="ABBRID0EAYAI" xlink:type="simple">HP</abbrev>), I. Rasool”. Asir: 2♂, 2♀, “KSA, Abha, Wadi Maraba, 18°19.79'N 42°40.952'E Alt. 1467 m, 23.II.2014, (<abbrev xmlns:xlink="http://www.w3.org/1999/xlink" xlink:title="hand Picking" id="ABBRID0EMYAI" xlink:type="simple">HP</abbrev>)., 1♂, “Wadi Rida, 18°11.749'N 42°23.345'E Alt. 1614 m, 24.II.2014, (<abbrev xmlns:xlink="http://www.w3.org/1999/xlink" xlink:title="light trap" id="ABBRID0EYYAI" xlink:type="simple">LT</abbrev>), I. Rasool”. 6♂, 21♀, “Wadi Rida, 18°11.749'N 42°23.345'E Alt. 1614 m, 24.III.2014, (<abbrev xmlns:xlink="http://www.w3.org/1999/xlink" xlink:title="light trap" id="ABBRID0EEZAI" xlink:type="simple">LT</abbrev>), S. A. El-Sonbati”. 2♂, “Rayda, 18°11.766'N 42°24.315'E Alt. 2285 m, 26.IV.2014, (<abbrev xmlns:xlink="http://www.w3.org/1999/xlink" xlink:title="light trap" id="ABBRID0EQZAI" xlink:type="simple">LT</abbrev>)., 26♂, 28♀, “18°11.749'N 42°23.345'E Alt. 1614 m, 26.IV.2014, (<abbrev xmlns:xlink="http://www.w3.org/1999/xlink" xlink:title="light trap" id="ABBRID0E3ZAI" xlink:type="simple">LT</abbrev>)., 1♀, “18°11.679'N 18°11.679'E Alt. 1851 m, (<abbrev xmlns:xlink="http://www.w3.org/1999/xlink" xlink:title="light trap" id="ABBRID0EI1AI" xlink:type="simple">LT</abbrev>)., 1♂, 2♀, “18°11.695'N 42°23.818'E Alt. 1897 m, 26.IV.2014, (<abbrev xmlns:xlink="http://www.w3.org/1999/xlink" xlink:title="light trap" id="ABBRID0EU1AI" xlink:type="simple">LT</abbrev>)., 1♀, “18°11.618'N 42°23.42'E Alt. 1772 m, 26.VIII.2014, (<abbrev xmlns:xlink="http://www.w3.org/1999/xlink" xlink:title="light trap" id="ABBRID0EA2AI" xlink:type="simple">LT</abbrev>)., 1♂, 2♀, “18°11.749'N 42°23.345'E Alt.1614 m, 20.X.2014, (<abbrev xmlns:xlink="http://www.w3.org/1999/xlink" xlink:title="light trap" id="ABBRID0EM2AI" xlink:type="simple">LT</abbrev>)., 1♂, “18°11.679'N 42°23.691'E Alt. 1851 m, 06.VI.2014, (<abbrev xmlns:xlink="http://www.w3.org/1999/xlink" xlink:title="light trap" id="ABBRID0EY2AI" xlink:type="simple">LT</abbrev>), H. Al Dhafer, M.S. Abdel-Dayem, H. H. Fadl, A. El Turkey, A. Elgarbway &amp; I. Rasool”. 509♂ 455♀, “Al Hubail, Wadi Reem, 18°06.981'N 42°13.939'E Alt. 451 m, 20.X.2014, (<abbrev xmlns:xlink="http://www.w3.org/1999/xlink" xlink:title="light trap" id="ABBRID0EE3AI" xlink:type="simple">LT</abbrev>), I. Rasool &amp; M. Al Harbi”. 20♂, 14♀, “Al Magardha, Wadi Yabah, 19°14.911'N 41°47.255'E Alt. 402 m, 11. X.2013, (<abbrev xmlns:xlink="http://www.w3.org/1999/xlink" xlink:title="light trap" id="ABBRID0EQ3AI" xlink:type="simple">LT</abbrev>), I. Rasool, M. Al Harbi, S. Soonbati &amp; S. Khan”. 5♂, 3♀, “Rayda 18°11.766'N 42°24.315'E Alt. 2285 m, 11.XII.2014, (<abbrev xmlns:xlink="http://www.w3.org/1999/xlink" xlink:title="light trap" id="ABBRID0E33AI" xlink:type="simple">LT</abbrev>), H. Al Dhafer, M.S. Abdel-Dayem, H. H. Fadl, A. El Turkey, A. Elgarbway &amp; I. Rasool”. Jazan: 1♀, “KSA, Fifa, Al Absia, 17°15.831'N 43°60.498'E Alt. 1770 m, 20.III.2014, (<abbrev xmlns:xlink="http://www.w3.org/1999/xlink" xlink:title="light trap" id="ABBRID0EI4AI" xlink:type="simple">LT</abbrev>), 30♂, 12♀ “17°15.831'N 43°60.498'E Alt. 1770 m, 23.III.2014, (<abbrev xmlns:xlink="http://www.w3.org/1999/xlink" xlink:title="light trap" id="ABBRID0EU4AI" xlink:type="simple">LT</abbrev>)., 2♀, “Jazan Road, 17°20.223'N 43°07.539'E 1770 m, 21.III.2014, (<abbrev xmlns:xlink="http://www.w3.org/1999/xlink" xlink:title="light trap" id="ABBRID0EA5AI" xlink:type="simple">LT</abbrev>)., 1♀, “Fifa, Agricultural research station, 17°28.671'N 43°14.39'E Alt. 879 m, 06.IV.2013, (<abbrev xmlns:xlink="http://www.w3.org/1999/xlink" xlink:title="hand Picking" id="ABBRID0EM5AI" xlink:type="simple">HP</abbrev>), M.R. Sharaf” [<bold><abbrev xmlns:xlink="http://www.w3.org/1999/xlink" content-type="institution" xlink:title="King Saud University Museum of Arthropods, Saudi Arabia" id="ABBRID0ER5AI" xlink:type="simple">KSMA</abbrev>].</bold></p></tp:treatment-sec><tp:treatment-sec sec-type="description" id="SECID0EW5AI"><title>Description.</title><p>Small beetle (Fig. <xref ref-type="fig" rid="F3">27</xref>) <abbrev xmlns:xlink="http://www.w3.org/1999/xlink" xlink:title="Total body length" id="ABBRID0EA6AI" xlink:type="simple">TBL</abbrev> 2.13–2.75 mm. <italic>Color</italic>: Head, lateral margin of abdominal sternite and posterior half of epipleurae dark brown; pronotum, elytra, anterior half of epipleurea and antennae testaceous; legs, ventrum of thorax and abdominal sternite pale testaceous; elytra with dark brown pattern covering the posterior half of elytra, leaving the testaceous round spots near apex and suture, suture dark brown throughout. <italic>Microsculpture</italic>: head, clypeus, labrum, pronotum, and elytra with mesh isodiametric pattern; last abdominal sternum with transverse microlines, rest of the sternites with depressed microlines. <italic>Head</italic>: As long as wide, narrower than pronotum; <abbrev xmlns:xlink="http://www.w3.org/1999/xlink" xlink:title="head length" id="ABBRID0EK6AI" xlink:type="simple">HL</abbrev> 0.45–0.52 mm and <abbrev xmlns:xlink="http://www.w3.org/1999/xlink" xlink:title="head width including eyes" id="ABBRID0EO6AI" xlink:type="simple">HW</abbrev> 0.46–0.52 mm; dorsum densely and coarsely punctate (Fig. <xref ref-type="fig" rid="F2">15</xref>). <italic>Pronotum</italic>: Transverse, <abbrev xmlns:xlink="http://www.w3.org/1999/xlink" xlink:title="pronotum width" id="ABBRID0EY6AI" xlink:type="simple">PW</abbrev> 0.55–0.58 mm and <abbrev xmlns:xlink="http://www.w3.org/1999/xlink" xlink:title="pronotum length" id="ABBRID0E36AI" xlink:type="simple">PL</abbrev> 0.40–0.44 mm, pronotum narrowed posteriorly with sharp basal angles, base lobate at middle, incised near the angles; dorsum of pronotum densely and coarsely punctate (Fig. <xref ref-type="fig" rid="F2">15</xref>). <italic>Elytra</italic>: Subparallel, slightly widened posteriorly, <abbrev xmlns:xlink="http://www.w3.org/1999/xlink" xlink:title="elytra length" id="ABBRID0EGABI" xlink:type="simple">EL</abbrev> 1.34 mm <abbrev xmlns:xlink="http://www.w3.org/1999/xlink" xlink:title="elytra width" id="ABBRID0EKABI" xlink:type="simple">EW</abbrev> 0.95 mm apical margin obliquely truncate, sparsely punctuate, claws dentate. <italic>Abdomen</italic>: All visible sternite sparsely and finely punctate; last sternum Tetra–setose, incised in males and rounded in females. <italic>Aedeagus</italic>: It is elongate (Fig. <xref ref-type="fig" rid="F5">41</xref>), <abbrev xmlns:xlink="http://www.w3.org/1999/xlink" xlink:title="Aedeagus length" id="ABBRID0EWABI" xlink:type="simple">AL</abbrev> 0.45 mm; in lateral view flat throughout, very thin and equally broadened from base to apical end; apical lamina broadened, end strongly rounded.</p></tp:treatment-sec><tp:treatment-sec sec-type="Affinities" id="SECID0E1ABI"><title>Affinities.</title><p>This species is similar to <italic><tp:taxon-name><tp:taxon-name-part taxon-name-part-type="genus" reg="Metadromius">M.</tp:taxon-name-part> <tp:taxon-name-part taxon-name-part-type="species" reg="arabicus">arabicus</tp:taxon-name-part></tp:taxon-name></italic> and <italic><tp:taxon-name><tp:taxon-name-part taxon-name-part-type="genus" reg="Metadromius">M.</tp:taxon-name-part> <tp:taxon-name-part taxon-name-part-type="species" reg="ephippiatus">ephippiatus</tp:taxon-name-part></tp:taxon-name></italic> in general from but it can be differentiated by: densely punctated head and pronotum, presence of microsculptures on whole body, Tetra–setose apical margin of abdominal sternum in male, and apical lamina of aedeagus broad.</p></tp:treatment-sec><tp:treatment-sec sec-type="Ecological notes" id="SECID0EWBBI"><title>Ecological notes.</title><p>This species is attracted to UV–light. Living from low to high elevated areas from 402–2761 m (Fig. <xref ref-type="fig" rid="F7">51</xref>). It is collected from various kind of habitats, sand dunes covered with light vegetation, near the water streams and under the shade of small shrubs where it lives with variety of arthropods (Hemipetra, <tp:taxon-name><tp:taxon-name-part taxon-name-part-type="order">Collembola</tp:taxon-name-part></tp:taxon-name>, <tp:taxon-name><tp:taxon-name-part taxon-name-part-type="family">Staphylinidae</tp:taxon-name-part></tp:taxon-name>, and spiders), while in valleys of mountains, it is hidden under leaves and stones.</p></tp:treatment-sec><tp:treatment-sec sec-type="distribution" id="SECID0EKCBI"><title>Geographical distribution.</title><p>It was described from Yemen (Basilewsky 1948), then recorded from Jordan and Saudi Arabia (<xref ref-type="bibr" rid="B18">Mateu 1979</xref>, <xref ref-type="bibr" rid="B12">Kabak 2003</xref>, <xref ref-type="bibr" rid="B13">2017</xref>, <xref ref-type="bibr" rid="B1">Anichtchenko 2017</xref>). <italic><tp:taxon-name><tp:taxon-name-part taxon-name-part-type="genus" reg="Metadromius">Metadromius</tp:taxon-name-part> <tp:taxon-name-part taxon-name-part-type="species" reg="brittoni">brittoni</tp:taxon-name-part></tp:taxon-name></italic> is Arabian element that exemplifies Arabian chorotype.</p></tp:treatment-sec><tp:treatment-sec><!--Section generated to contain objects referenced in tp:taxon-treatment.--><fig id="F1" position="float" orientation="portrait"><label>Figures 1–10.</label><caption><p>
              <bold>Different characters used in key: 1, 5</bold> Antennae and legs of <italic><tp:taxon-name><tp:taxon-name-part taxon-name-part-type="genus" reg="Microlestes">Microlestes</tp:taxon-name-part> <tp:taxon-name-part taxon-name-part-type="species" reg="discoidalis">discoidalis</tp:taxon-name-part></tp:taxon-name></italic> (Fairmaire, 1892) <bold>2</bold> Antennae of <italic><tp:taxon-name><tp:taxon-name-part taxon-name-part-type="genus" reg="Zolotarevskyella">Zolotarevskyella</tp:taxon-name-part> <tp:taxon-name-part taxon-name-part-type="species" reg="rhytidera">rhytidera</tp:taxon-name-part></tp:taxon-name></italic> (Chaudoir, 1876) <bold>3, 8, 10</bold> Antennae, dorsal view of head and mentum of <italic><tp:taxon-name><tp:taxon-name-part taxon-name-part-type="genus" reg="Metadromius">Metadromius</tp:taxon-name-part> <tp:taxon-name-part taxon-name-part-type="species" reg="arabicus">arabicus</tp:taxon-name-part></tp:taxon-name></italic> Mateu, 1979 <bold>4, 9</bold> Antennae and mentum of <italic><tp:taxon-name><tp:taxon-name-part taxon-name-part-type="genus" reg="Pseudomesolestes">Pseudomesolestes</tp:taxon-name-part> <tp:taxon-name-part taxon-name-part-type="species" reg="quadriguttatus">quadriguttatus</tp:taxon-name-part></tp:taxon-name></italic> Mateu, 1979 <bold>6</bold> Leg of <italic><tp:taxon-name><tp:taxon-name-part taxon-name-part-type="genus" reg="Dromius">Dromius</tp:taxon-name-part> <tp:taxon-name-part taxon-name-part-type="species" reg="saudiarabicus">saudiarabicus</tp:taxon-name-part></tp:taxon-name></italic> sp. n. <bold>7</bold> Dorsal view of head of <italic><tp:taxon-name><tp:taxon-name-part taxon-name-part-type="genus" reg="Metadromius">Metadromius</tp:taxon-name-part> <tp:taxon-name-part taxon-name-part-type="species" reg="brittoni">brittoni</tp:taxon-name-part></tp:taxon-name></italic> (Basilewsky, 1948).</p></caption><graphic xmlns:xlink="http://www.w3.org/1999/xlink" xlink:href="zookeys-771-073-g001.jpg" position="float" orientation="portrait" xlink:type="simple" id="oo_215241.jpg"/></fig><fig id="F2" position="float" orientation="portrait"><label>Figures 11–21.</label><caption><p>Dorsal view of head and pronotum of <tp:taxon-name><tp:taxon-name-part taxon-name-part-type="subtribe">Dromiusina</tp:taxon-name-part></tp:taxon-name> species: <bold>11</bold> <italic><tp:taxon-name><tp:taxon-name-part taxon-name-part-type="genus" reg="Calodromius">Calodromius</tp:taxon-name-part> <tp:taxon-name-part taxon-name-part-type="species" reg="mayeti">mayeti</tp:taxon-name-part></tp:taxon-name></italic> (Bedel, 1907) <bold>12</bold> <italic><tp:taxon-name><tp:taxon-name-part taxon-name-part-type="genus" reg="Dromius">Dromius</tp:taxon-name-part> <tp:taxon-name-part taxon-name-part-type="species" reg="saudiarabicus">saudiarabicus</tp:taxon-name-part></tp:taxon-name></italic> sp. n. <bold>13</bold> <italic><tp:taxon-name><tp:taxon-name-part taxon-name-part-type="genus" reg="Dromius">D.</tp:taxon-name-part> <tp:taxon-name-part taxon-name-part-type="species" reg="buettikeri">buettikeri</tp:taxon-name-part></tp:taxon-name></italic> Mateu, 1990 <bold>14</bold> <italic><tp:taxon-name><tp:taxon-name-part taxon-name-part-type="genus" reg="Metadromius">Metadromius</tp:taxon-name-part> <tp:taxon-name-part taxon-name-part-type="species" reg="arabicus">arabicus</tp:taxon-name-part></tp:taxon-name></italic> Mateu, 1979 <bold>15</bold> <italic><tp:taxon-name><tp:taxon-name-part taxon-name-part-type="genus" reg="Metadromius">M.</tp:taxon-name-part> <tp:taxon-name-part taxon-name-part-type="species" reg="brittoni">brittoni</tp:taxon-name-part></tp:taxon-name></italic> (Basilewsky, 1948) <bold>16</bold> <italic><tp:taxon-name><tp:taxon-name-part taxon-name-part-type="genus" reg="Microlestes">Microlestes</tp:taxon-name-part> <tp:taxon-name-part taxon-name-part-type="species" reg="discoidalis">discoidalis</tp:taxon-name-part></tp:taxon-name></italic> (Fairmaire, 1892) <bold>17</bold> <italic><tp:taxon-name><tp:taxon-name-part taxon-name-part-type="genus" reg="Microlestes">M.</tp:taxon-name-part> <tp:taxon-name-part taxon-name-part-type="species" reg="glabrellus">glabrellus</tp:taxon-name-part></tp:taxon-name></italic> (Reitter, 1901) <bold>18</bold> <italic><tp:taxon-name><tp:taxon-name-part taxon-name-part-type="genus" reg="Microlestes">M.</tp:taxon-name-part> <tp:taxon-name-part taxon-name-part-type="species" reg="infuscatus">infuscatus</tp:taxon-name-part> <tp:taxon-name-part taxon-name-part-type="subspecies" reg="fragilis">fragilis</tp:taxon-name-part></tp:taxon-name></italic> Mateu, 1956 <bold>19</bold> <italic><tp:taxon-name><tp:taxon-name-part taxon-name-part-type="genus" reg="Pseudomesolestes">Pseudomesolestes</tp:taxon-name-part> <tp:taxon-name-part taxon-name-part-type="species" reg="brittoni">brittoni</tp:taxon-name-part></tp:taxon-name></italic> Mateu, 1956 <bold>20</bold> <italic><tp:taxon-name><tp:taxon-name-part taxon-name-part-type="genus" reg="Pseudomesolestes">P.</tp:taxon-name-part> <tp:taxon-name-part taxon-name-part-type="species" reg="quadriguttatus">quadriguttatus</tp:taxon-name-part></tp:taxon-name></italic> Mateu, 1979 <bold>21</bold> <italic><tp:taxon-name><tp:taxon-name-part taxon-name-part-type="genus" reg="Zolotarevskyella">Zolotarevskyella</tp:taxon-name-part> <tp:taxon-name-part taxon-name-part-type="species" reg="rhytidera">rhytidera</tp:taxon-name-part></tp:taxon-name></italic> (Chaudoir, 1876).</p></caption><graphic xmlns:xlink="http://www.w3.org/1999/xlink" xlink:href="zookeys-771-073-g002.jpg" position="float" orientation="portrait" xlink:type="simple" id="oo_215243.jpg"/></fig><fig id="F3" position="float" orientation="portrait"><label>Figures 22–30.</label><caption><p>Habitus of <tp:taxon-name><tp:taxon-name-part taxon-name-part-type="subtribe">Dromiusina</tp:taxon-name-part></tp:taxon-name> species: <bold>22</bold> <italic><tp:taxon-name><tp:taxon-name-part taxon-name-part-type="genus" reg="Calodromius">Calodromius</tp:taxon-name-part> <tp:taxon-name-part taxon-name-part-type="species" reg="mayeti">mayeti</tp:taxon-name-part></tp:taxon-name></italic> (Bedel, 1907) <bold>23</bold> <italic><tp:taxon-name><tp:taxon-name-part taxon-name-part-type="genus" reg="Dromius">Dromius</tp:taxon-name-part> <tp:taxon-name-part taxon-name-part-type="species" reg="saudiarabicus">saudiarabicus</tp:taxon-name-part></tp:taxon-name></italic> sp. n. <bold>24</bold> <italic><tp:taxon-name><tp:taxon-name-part taxon-name-part-type="genus" reg="Dromius">Dromius</tp:taxon-name-part> <tp:taxon-name-part taxon-name-part-type="species" reg="buettikeri">buettikeri</tp:taxon-name-part></tp:taxon-name></italic> Mateu, 1990 (<bold>25, 26)</bold> <italic><tp:taxon-name><tp:taxon-name-part taxon-name-part-type="genus" reg="Metadromius">Metadromius</tp:taxon-name-part> <tp:taxon-name-part taxon-name-part-type="species" reg="arabicus">arabicus</tp:taxon-name-part></tp:taxon-name></italic> Mateu, 1979 <bold>27</bold> <italic><tp:taxon-name><tp:taxon-name-part taxon-name-part-type="genus" reg="Metadromius">Metadromius</tp:taxon-name-part> <tp:taxon-name-part taxon-name-part-type="species" reg="brittoni">brittoni</tp:taxon-name-part></tp:taxon-name></italic> (Basilewsky, 1948) <bold>28</bold> <italic><tp:taxon-name><tp:taxon-name-part taxon-name-part-type="genus" reg="Metadromius">Metadromius</tp:taxon-name-part></tp:taxon-name></italic> spec. <bold>29</bold> <italic><tp:taxon-name><tp:taxon-name-part taxon-name-part-type="genus" reg="Microlestes">Microlestes</tp:taxon-name-part> <tp:taxon-name-part taxon-name-part-type="species" reg="discoidalis">discoidalis</tp:taxon-name-part></tp:taxon-name></italic> (Fairmaire, 1892) <bold>30</bold> <italic><tp:taxon-name><tp:taxon-name-part taxon-name-part-type="genus" reg="Microlestes">Microlestes</tp:taxon-name-part> <tp:taxon-name-part taxon-name-part-type="species" reg="glabrellus">glabrellus</tp:taxon-name-part></tp:taxon-name></italic> (Reitter, 1901).</p></caption><graphic xmlns:xlink="http://www.w3.org/1999/xlink" xlink:href="zookeys-771-073-g003.jpg" position="float" orientation="portrait" xlink:type="simple" id="oo_215245.jpg"/></fig><fig id="F5" position="float" orientation="portrait"><label>Figures 37–47.</label><caption><p>Aedeagus of <tp:taxon-name><tp:taxon-name-part taxon-name-part-type="subtribe">Dromiusina</tp:taxon-name-part></tp:taxon-name> species: <bold>37</bold> <italic><tp:taxon-name><tp:taxon-name-part taxon-name-part-type="genus" reg="Calodromius">Calodromius</tp:taxon-name-part> <tp:taxon-name-part taxon-name-part-type="species" reg="mayeti">mayeti</tp:taxon-name-part></tp:taxon-name></italic> (Bedel, 1907) <bold>38</bold> <italic><tp:taxon-name><tp:taxon-name-part taxon-name-part-type="genus" reg="Dromius">Dromius</tp:taxon-name-part> <tp:taxon-name-part taxon-name-part-type="species" reg="saudiarabicus">saudiarabicus</tp:taxon-name-part></tp:taxon-name></italic> sp. n. <bold>39</bold> <italic><tp:taxon-name><tp:taxon-name-part taxon-name-part-type="genus" reg="Dromius">D.</tp:taxon-name-part> <tp:taxon-name-part taxon-name-part-type="species" reg="buettikeri">buettikeri</tp:taxon-name-part></tp:taxon-name></italic> Mateu, 1990 <bold>40</bold> <italic><tp:taxon-name><tp:taxon-name-part taxon-name-part-type="genus" reg="Metadromius">Metadromius</tp:taxon-name-part> <tp:taxon-name-part taxon-name-part-type="species" reg="arabicus">arabicus</tp:taxon-name-part></tp:taxon-name></italic> Mateu, 1979 <bold>41</bold> <italic><tp:taxon-name><tp:taxon-name-part taxon-name-part-type="genus" reg="Metadromius">Metadromius</tp:taxon-name-part> <tp:taxon-name-part taxon-name-part-type="species" reg="brittoni">brittoni</tp:taxon-name-part></tp:taxon-name></italic> (Basilewsky, 1948) <bold>42</bold> <italic><tp:taxon-name><tp:taxon-name-part taxon-name-part-type="genus" reg="Microlestes">Microlestes</tp:taxon-name-part> <tp:taxon-name-part taxon-name-part-type="species" reg="discoidalis">discoidalis</tp:taxon-name-part></tp:taxon-name></italic> (Fairmaire, 1892) <bold>43</bold> <italic><tp:taxon-name><tp:taxon-name-part taxon-name-part-type="genus" reg="Microlestes">Microlestes</tp:taxon-name-part> <tp:taxon-name-part taxon-name-part-type="species" reg="glabrellus">glabrellus</tp:taxon-name-part></tp:taxon-name></italic> (Reitter, 1901) <bold>44</bold> <italic><tp:taxon-name><tp:taxon-name-part taxon-name-part-type="genus" reg="Microlestes">Microlestes</tp:taxon-name-part> <tp:taxon-name-part taxon-name-part-type="species" reg="infuscatus">infuscatus</tp:taxon-name-part> <tp:taxon-name-part taxon-name-part-type="subspecies" reg="fragilis">fragilis</tp:taxon-name-part></tp:taxon-name></italic> Mateu, 1956 <bold>45</bold> <italic><tp:taxon-name><tp:taxon-name-part taxon-name-part-type="genus" reg="Pseudomesolestes">Pseudomesolestes</tp:taxon-name-part> <tp:taxon-name-part taxon-name-part-type="species" reg="Brittoni">Brittoni</tp:taxon-name-part></tp:taxon-name></italic> (Mateu, 1956) <bold>46</bold> <italic><tp:taxon-name><tp:taxon-name-part taxon-name-part-type="genus" reg="Pseudomesolestes">Pseudomesolestes</tp:taxon-name-part> <tp:taxon-name-part taxon-name-part-type="species" reg="quadriguttatus">quadriguttatus</tp:taxon-name-part></tp:taxon-name></italic> Mateu, 1979 <bold>47</bold> <italic><tp:taxon-name><tp:taxon-name-part taxon-name-part-type="genus" reg="Zolotarevskyella">Zolotarevskyella</tp:taxon-name-part> <tp:taxon-name-part taxon-name-part-type="species" reg="rhytidera">rhytidera</tp:taxon-name-part></tp:taxon-name></italic> (Chaudoir, 1876).</p></caption><graphic xmlns:xlink="http://www.w3.org/1999/xlink" xlink:href="zookeys-771-073-g005.jpg" position="float" orientation="portrait" xlink:type="simple" id="oo_215250.jpg"/></fig><fig id="F7" position="float" orientation="portrait"><label>Figures 49–54.</label><caption><p>Distribution of <tp:taxon-name><tp:taxon-name-part taxon-name-part-type="subtribe">Dromiusina</tp:taxon-name-part></tp:taxon-name> species in Southwestern Saudi Arabia <bold>49</bold> <italic><tp:taxon-name><tp:taxon-name-part taxon-name-part-type="genus" reg="Calodromius">Calodromius</tp:taxon-name-part> <tp:taxon-name-part taxon-name-part-type="species" reg="mayeti">mayeti</tp:taxon-name-part></tp:taxon-name></italic> (Bedel, 1907) <bold>50</bold> <italic><tp:taxon-name><tp:taxon-name-part taxon-name-part-type="genus" reg="Dromius">Dromius</tp:taxon-name-part> <tp:taxon-name-part taxon-name-part-type="species" reg="saudiarabicus">saudiarabicus</tp:taxon-name-part></tp:taxon-name></italic> sp.n. and <italic><tp:taxon-name><tp:taxon-name-part taxon-name-part-type="genus" reg="Dromius">D.</tp:taxon-name-part> <tp:taxon-name-part taxon-name-part-type="species" reg="buettikeri">buettikeri</tp:taxon-name-part></tp:taxon-name></italic> Mateu, 1990 <bold>51</bold> <italic><tp:taxon-name><tp:taxon-name-part taxon-name-part-type="genus" reg="Metadromius">Metadromius</tp:taxon-name-part> <tp:taxon-name-part taxon-name-part-type="species" reg="arabicus">arabicus</tp:taxon-name-part></tp:taxon-name></italic>, Mateu, 1979, <italic><tp:taxon-name><tp:taxon-name-part taxon-name-part-type="genus" reg="Metadromius">Metadromius</tp:taxon-name-part> <tp:taxon-name-part taxon-name-part-type="species" reg="brittoni">brittoni</tp:taxon-name-part></tp:taxon-name></italic>, (Basilewesky, 1948) and <italic><tp:taxon-name><tp:taxon-name-part taxon-name-part-type="genus" reg="Metadromius">Metadromius</tp:taxon-name-part></tp:taxon-name></italic> spec. <bold>52</bold> <italic><tp:taxon-name><tp:taxon-name-part taxon-name-part-type="genus" reg="Microlestes">Microlestes</tp:taxon-name-part> <tp:taxon-name-part taxon-name-part-type="species" reg="discoidalis">discoidalis</tp:taxon-name-part></tp:taxon-name></italic>, (Fairmaire, 1892), <italic><tp:taxon-name><tp:taxon-name-part taxon-name-part-type="genus" reg="Microlestes">Microlestes</tp:taxon-name-part> <tp:taxon-name-part taxon-name-part-type="species" reg="glabrellus">glabrellus</tp:taxon-name-part></tp:taxon-name></italic>, (Reitt. 1901) and <italic><tp:taxon-name><tp:taxon-name-part taxon-name-part-type="genus" reg="Microlestes">Microlestes</tp:taxon-name-part> <tp:taxon-name-part taxon-name-part-type="species" reg="infuscatus">infuscatus</tp:taxon-name-part> <tp:taxon-name-part taxon-name-part-type="subspecies" reg="fragilis">fragilis</tp:taxon-name-part></tp:taxon-name></italic>, Mateu, 1956 <bold>53</bold> <italic><tp:taxon-name><tp:taxon-name-part taxon-name-part-type="genus" reg="Pseudomesolestes">Pseudomesolestes</tp:taxon-name-part> <tp:taxon-name-part taxon-name-part-type="species" reg="brittoni">brittoni</tp:taxon-name-part></tp:taxon-name></italic>, Mateu, 1956 and <italic><tp:taxon-name><tp:taxon-name-part taxon-name-part-type="genus" reg="Pseudomesolestes">Pseudomesolestes</tp:taxon-name-part> <tp:taxon-name-part taxon-name-part-type="species" reg="quadriguttatus">quadriguttatus</tp:taxon-name-part></tp:taxon-name></italic>, Mateu, 1979 <bold>54</bold> <italic><tp:taxon-name><tp:taxon-name-part taxon-name-part-type="genus" reg="Zolotarevskyella">Zolotarevskyella</tp:taxon-name-part> <tp:taxon-name-part taxon-name-part-type="species" reg="rhytidera">rhytidera</tp:taxon-name-part></tp:taxon-name></italic>, (Chaudoir, 1876).</p></caption><graphic xmlns:xlink="http://www.w3.org/1999/xlink" xlink:href="zookeys-771-073-g007.jpg" position="float" orientation="portrait" xlink:type="simple" id="oo_215254.jpg"/></fig></tp:treatment-sec><ref-list><ref id="B18"><mixed-citation xmlns:xlink="http://www.w3.org/1999/xlink" xlink:type="simple">
          <person-group><name name-style="western"><surname>Mateu</surname><given-names>J</given-names></name></person-group> (<year>1979</year>) <article-title>Fam. <tp:taxon-name><tp:taxon-name-part taxon-name-part-type="family">Carabidae</tp:taxon-name-part></tp:taxon-name>, Subfam. <tp:taxon-name><tp:taxon-name-part taxon-name-part-type="subfamily">Lebiinae</tp:taxon-name-part></tp:taxon-name>. Fauna of Saudi Arabia. In: Insects of Saudi Arabia.</article-title> <source><tp:taxon-name><tp:taxon-name-part taxon-name-part-type="order">Coleoptera</tp:taxon-name-part></tp:taxon-name>:</source> <volume>1</volume>: <fpage>147</fpage>–<lpage>155</lpage>.</mixed-citation></ref><ref id="B12"><mixed-citation xmlns:xlink="http://www.w3.org/1999/xlink" xlink:type="simple">
          <person-group><name name-style="western"><surname>Kabak</surname><given-names>I</given-names></name></person-group> (<year>2003</year>) Tribe LebiiniBonelli, 1810 (<tp:taxon-name><tp:taxon-name-part taxon-name-part-type="order">Coleoptera</tp:taxon-name-part></tp:taxon-name>, <tp:taxon-name><tp:taxon-name-part taxon-name-part-type="family">Carabidae</tp:taxon-name-part></tp:taxon-name>) – Catalogue of Palaearctic <tp:taxon-name><tp:taxon-name-part taxon-name-part-type="order">Coleoptera</tp:taxon-name-part></tp:taxon-name>, <tp:taxon-name><tp:taxon-name-part taxon-name-part-type="suborder">Archostemata</tp:taxon-name-part></tp:taxon-name>, <tp:taxon-name><tp:taxon-name-part taxon-name-part-type="suborder">Myxophaga</tp:taxon-name-part></tp:taxon-name>, <tp:taxon-name><tp:taxon-name-part taxon-name-part-type="suborder">Adephaga</tp:taxon-name-part></tp:taxon-name>. Apollo Books Stenstrup, Vol. 1, 408–443.</mixed-citation></ref><ref id="B13"><mixed-citation xmlns:xlink="http://www.w3.org/1999/xlink" xlink:type="simple">
          <person-group><name name-style="western"><surname>Kabak</surname><given-names>I</given-names></name></person-group> (<year>2017</year>) <article-title>Tribe <tp:taxon-name><tp:taxon-name-part taxon-name-part-type="tribe">Lebiini</tp:taxon-name-part></tp:taxon-name> Bonelli, 1810 (<tp:taxon-name><tp:taxon-name-part taxon-name-part-type="order">Coleoptera</tp:taxon-name-part></tp:taxon-name>; <tp:taxon-name><tp:taxon-name-part taxon-name-part-type="family">Carabidae</tp:taxon-name-part></tp:taxon-name>).</article-title> In: <person-group><name name-style="western"><surname>Löbl</surname><given-names>I</given-names></name><name name-style="western"><surname>Löbl</surname><given-names>D</given-names></name></person-group> (<role>Eds</role>) <issue-title>Catalogue of Palaearctic Coleoptera Vol.</issue-title> <source>1. <tp:taxon-name><tp:taxon-name-part taxon-name-part-type="suborder">Archostemata</tp:taxon-name-part></tp:taxon-name>, <tp:taxon-name><tp:taxon-name-part taxon-name-part-type="suborder">Myxophaga</tp:taxon-name-part></tp:taxon-name>, <tp:taxon-name><tp:taxon-name-part taxon-name-part-type="suborder">Adephaga</tp:taxon-name-part></tp:taxon-name>, Revised and Updated Edition, Brill, Leiden/Boston</source>, <fpage>579</fpage>–<lpage>625</lpage>.</mixed-citation></ref><ref id="B1"><mixed-citation xmlns:xlink="http://www.w3.org/1999/xlink" xlink:type="simple">
          <person-group><name name-style="western"><surname>Anichtchenko</surname><given-names>A</given-names></name></person-group> (<year>2017</year>) Tribe <tp:taxon-name><tp:taxon-name-part taxon-name-part-type="tribe">Lebiini</tp:taxon-name-part></tp:taxon-name> – <tp:taxon-name><tp:taxon-name-part taxon-name-part-type="family">Carabidae</tp:taxon-name-part></tp:taxon-name> of the World. <ext-link xlink:type="simple" ext-link-type="uri" xlink:href="http://www.carabidae.org">http://www.carabidae.org</ext-link> <ext-link xlink:type="simple" ext-link-type="uri" xlink:href="http://carabidae.org/taxa/lebiini-bonelli">http://carabidae.org/taxa/lebiini-bonelli</ext-link> [Last accessed 30.5.2018]</mixed-citation></ref></ref-list></tp:taxon-treatment>
