# Supplementary material for: The Dromiusina Bonelli, 1810 of southwestern Saudi Arabia with description of a new species (Coleoptera, Carabidae, Lebiini)
Source: Zookeys. 2018 Jul 5;(771):73–103. doi: 10.3897/zookeys.771.24165 (PMC6043620; doi:10.3897/zookeys.771.24165)
Supplement: XML Treatment for Microlestes [file zookeys.771.24165-treatment10.xml]

<!DOCTYPE tp:taxon-treatment
  PUBLIC "-//TaxonX//DTD Taxonomic Treatment Publishing DTD v0 20100105//EN" "tax-treatment-NSO.dtd">
<tp:taxon-treatment xmlns:tp="http://www.plazi.org/taxpub"><tp:treatment-meta><kwd-group><label>Taxon classification</label><kwd><named-content xmlns:xlink="http://www.w3.org/1999/xlink" content-type="kingdom">Animalia</named-content></kwd><kwd><named-content xmlns:xlink="http://www.w3.org/1999/xlink" content-type="order">Coleoptera</named-content></kwd><kwd><named-content xmlns:xlink="http://www.w3.org/1999/xlink" content-type="family">Carabidae</named-content></kwd></kwd-group><mixed-citation publication-type="journal"><person-group><name><surname>Rasool</surname><given-names>Iftekhar</given-names></name><name><surname>Abdel-Dayem</surname><given-names>Mahmoud S.</given-names></name><name><surname>Felix</surname><given-names>Ron F.F.L.</given-names></name><name><surname>Aldhafer</surname><given-names>Hathal M.</given-names></name></person-group><article-title>The <tp:taxon-name><tp:taxon-name-part taxon-name-part-type="subtribe">Dromiusina</tp:taxon-name-part></tp:taxon-name> Bonelli, 1810 of southwestern Saudi Arabia with description of a new species (<tp:taxon-name><tp:taxon-name-part taxon-name-part-type="order">Coleoptera</tp:taxon-name-part></tp:taxon-name>, <tp:taxon-name><tp:taxon-name-part taxon-name-part-type="family">Carabidae</tp:taxon-name-part></tp:taxon-name>, <tp:taxon-name><tp:taxon-name-part taxon-name-part-type="tribe">Lebiini</tp:taxon-name-part></tp:taxon-name>)</article-title><source>Zookeys</source><day>5</day><month>7</month><year>2018</year><volume>2018</volume><issue>771</issue><fpage>73</fpage><lpage>103</lpage><pub-id pub-id-type="doi">10.3897/zookeys.771.24165</pub-id></mixed-citation></tp:treatment-meta><tp:nomenclature><tp:taxon-name>
              <tp:taxon-name-part taxon-name-part-type="genus" reg="Microlestes">Microlestes</tp:taxon-name-part>
            </tp:taxon-name><tp:taxon-authority>Schmidt-Gobel, 1846</tp:taxon-authority></tp:nomenclature><tp:treatment-sec sec-type="type species" id="SECID0E6IBI"><title>Type species.</title><p>
              <italic><tp:taxon-name><tp:taxon-name-part taxon-name-part-type="genus" reg="Microlestes">Microlestes</tp:taxon-name-part> <tp:taxon-name-part taxon-name-part-type="species" reg="inconspicuus">inconspicuus</tp:taxon-name-part></tp:taxon-name></italic> Schmidt-Göbel, 1846</p><p>The genus <italic><tp:taxon-name><tp:taxon-name-part taxon-name-part-type="genus" reg="Microlestes">Microlestes</tp:taxon-name-part></tp:taxon-name></italic> is the largest genus of <tp:taxon-name><tp:taxon-name-part taxon-name-part-type="subtribe">Dromiusina</tp:taxon-name-part></tp:taxon-name> encompass about 130 species all over the world (<xref ref-type="bibr" rid="B15">Lorenz 2005</xref>, <xref ref-type="bibr" rid="B1">Anichtchenko 2017</xref>), distributed in Palaearctic (Middle East and Asia), Nearctic, Afrotropical, Oriental and Neotropical regions (<xref ref-type="bibr" rid="B17">Mateu 1971</xref>, <xref ref-type="bibr" rid="B6">Bousquet 2012</xref>). <xref ref-type="bibr" rid="B12">Kabak (2003</xref>, <xref ref-type="bibr" rid="B13">2017</xref>) in his catalogue, mentioned 63 <italic><tp:taxon-name><tp:taxon-name-part taxon-name-part-type="genus" reg="Microlestes">Microlestes</tp:taxon-name-part></tp:taxon-name></italic> species from Palaearctic region. The members of <italic><tp:taxon-name><tp:taxon-name-part taxon-name-part-type="genus" reg="Microlestes">Microlestes</tp:taxon-name-part></tp:taxon-name></italic> can be distinguished from other related genera in <tp:taxon-name><tp:taxon-name-part taxon-name-part-type="subtribe">Dromiusina</tp:taxon-name-part></tp:taxon-name> by the combination of the characters: small sized beetle ranges from 2.30–3.40 mm; labrum truncate at anterior margins; mentum without median tooth; pubescence of antennae starts from antennomeres III; lateral margins of pronotum sinuated posteriorly, base of pronotum weakly incised and curved towards hind angles and rounded in the middle; basal tarsomere of hind legs distinctly longer than last, claws sparsely dentate; elytra parallel sided and transversally truncated at apex (<xref ref-type="bibr" rid="B14">Lindroth 1974</xref>, <xref ref-type="bibr" rid="B5">Bousquet 2010</xref>). So far eight species have been known from Saudi Arabia (<xref ref-type="bibr" rid="B18">Mateu 1979</xref>, <xref ref-type="bibr" rid="B20">1986</xref>, <xref ref-type="bibr" rid="B12">Kabak 2003</xref>, <xref ref-type="bibr" rid="B13">2017</xref>). Only two species <italic><tp:taxon-name><tp:taxon-name-part taxon-name-part-type="genus" reg="Microlestes">Microlestes</tp:taxon-name-part> <tp:taxon-name-part taxon-name-part-type="species" reg="infuscatus">infuscatus</tp:taxon-name-part> <tp:taxon-name-part taxon-name-part-type="subspecies" reg="fragilis">fragilis</tp:taxon-name-part></tp:taxon-name></italic> Mateu, 1956 and <italic><tp:taxon-name><tp:taxon-name-part taxon-name-part-type="genus" reg="Microlestes">Microlestes</tp:taxon-name-part> <tp:taxon-name-part taxon-name-part-type="species" reg="glabrellus">glabrellus</tp:taxon-name-part></tp:taxon-name></italic> (<xref ref-type="bibr" rid="B24">Reitter 1901</xref>) are occuring in the southwestern part of the country (<xref ref-type="bibr" rid="B20">Mateu 1986</xref>). In the present study, <italic><tp:taxon-name><tp:taxon-name-part taxon-name-part-type="genus" reg="Microlestes">Microlestes</tp:taxon-name-part> <tp:taxon-name-part taxon-name-part-type="species" reg="discoidalis">discoidalis</tp:taxon-name-part></tp:taxon-name></italic> (<xref ref-type="bibr" rid="B8">Fairmaire 1892</xref>) is also newly recorded from the southwest of Saudi Arabia.</p></tp:treatment-sec><ref-list><ref id="B15"><mixed-citation xmlns:xlink="http://www.w3.org/1999/xlink" xlink:type="simple">
          <person-group><name name-style="western"><surname>Lorenz</surname><given-names>W</given-names></name></person-group> (<year>2005</year>) <source>Systematic list of extant ground beetles of the world (<tp:taxon-name><tp:taxon-name-part taxon-name-part-type="class">Insecta</tp:taxon-name-part></tp:taxon-name>, <tp:taxon-name><tp:taxon-name-part taxon-name-part-type="order">Coleoptera</tp:taxon-name-part></tp:taxon-name>, <tp:taxon-name><tp:taxon-name-part taxon-name-part-type="above-genus">Geadephaga</tp:taxon-name-part></tp:taxon-name>: <tp:taxon-name><tp:taxon-name-part taxon-name-part-type="family">Trachypachidae</tp:taxon-name-part></tp:taxon-name> and <tp:taxon-name><tp:taxon-name-part taxon-name-part-type="family">Carabidae</tp:taxon-name-part></tp:taxon-name> incl.</source> <publisher-name>Paussinae</publisher-name>, <publisher-loc>Cicindelinae; Rhysodinae). Titzing</publisher-loc>, <size units="page">530 pp</size>.</mixed-citation></ref><ref id="B1"><mixed-citation xmlns:xlink="http://www.w3.org/1999/xlink" xlink:type="simple">
          <person-group><name name-style="western"><surname>Anichtchenko</surname><given-names>A</given-names></name></person-group> (<year>2017</year>) Tribe <tp:taxon-name><tp:taxon-name-part taxon-name-part-type="tribe">Lebiini</tp:taxon-name-part></tp:taxon-name> – <tp:taxon-name><tp:taxon-name-part taxon-name-part-type="family">Carabidae</tp:taxon-name-part></tp:taxon-name> of the World. <ext-link xlink:type="simple" ext-link-type="uri" xlink:href="http://www.carabidae.org">http://www.carabidae.org</ext-link> <ext-link xlink:type="simple" ext-link-type="uri" xlink:href="http://carabidae.org/taxa/lebiini-bonelli">http://carabidae.org/taxa/lebiini-bonelli</ext-link> [Last accessed 30.5.2018]</mixed-citation></ref><ref id="B17"><mixed-citation xmlns:xlink="http://www.w3.org/1999/xlink" xlink:type="simple">
          <person-group><name name-style="western"><surname>Mateu</surname><given-names>J</given-names></name></person-group> (<year>1971</year>) <article-title>Sur les <italic><tp:taxon-name><tp:taxon-name-part taxon-name-part-type="genus">Microlestes</tp:taxon-name-part></tp:taxon-name></italic> Schmidt-Goebel et genres voisins récoltés au Cameroun par Ph. B. de Miré (<tp:taxon-name><tp:taxon-name-part taxon-name-part-type="order">Coleoptera</tp:taxon-name-part></tp:taxon-name>, <tp:taxon-name><tp:taxon-name-part taxon-name-part-type="family">Carabidae</tp:taxon-name-part></tp:taxon-name>).</article-title> <source>Biologia Gabonica</source> <volume>7</volume>(<issue>2</issue>): <fpage>103</fpage>–<lpage>119</lpage>.</mixed-citation></ref><ref id="B6"><mixed-citation xmlns:xlink="http://www.w3.org/1999/xlink" xlink:type="simple">
          <person-group><name name-style="western"><surname>Bousquet</surname><given-names>Y</given-names></name></person-group> (<year>2012</year>) <article-title>Catalogue of <tp:taxon-name><tp:taxon-name-part taxon-name-part-type="above-genus">Geadephaga</tp:taxon-name-part></tp:taxon-name> (<tp:taxon-name><tp:taxon-name-part taxon-name-part-type="order">Coleoptera</tp:taxon-name-part></tp:taxon-name>, <tp:taxon-name><tp:taxon-name-part taxon-name-part-type="suborder">Adephaga</tp:taxon-name-part></tp:taxon-name>) of America, north of Mexico.</article-title> <source>ZooKeys</source> <volume>245</volume>: <fpage>1</fpage>–<lpage>1772</lpage>. <ext-link xlink:type="simple" ext-link-type="doi" xlink:href="10.3897/zookeys.245.3416">https://doi.org/10.3897/zookeys.245.3416</ext-link></mixed-citation></ref><ref id="B12"><mixed-citation xmlns:xlink="http://www.w3.org/1999/xlink" xlink:type="simple">
          <person-group><name name-style="western"><surname>Kabak</surname><given-names>I</given-names></name></person-group> (<year>2003</year>) Tribe LebiiniBonelli, 1810 (<tp:taxon-name><tp:taxon-name-part taxon-name-part-type="order">Coleoptera</tp:taxon-name-part></tp:taxon-name>, <tp:taxon-name><tp:taxon-name-part taxon-name-part-type="family">Carabidae</tp:taxon-name-part></tp:taxon-name>) – Catalogue of Palaearctic <tp:taxon-name><tp:taxon-name-part taxon-name-part-type="order">Coleoptera</tp:taxon-name-part></tp:taxon-name>, <tp:taxon-name><tp:taxon-name-part taxon-name-part-type="suborder">Archostemata</tp:taxon-name-part></tp:taxon-name>, <tp:taxon-name><tp:taxon-name-part taxon-name-part-type="suborder">Myxophaga</tp:taxon-name-part></tp:taxon-name>, <tp:taxon-name><tp:taxon-name-part taxon-name-part-type="suborder">Adephaga</tp:taxon-name-part></tp:taxon-name>. Apollo Books Stenstrup, Vol. 1, 408–443.</mixed-citation></ref><ref id="B13"><mixed-citation xmlns:xlink="http://www.w3.org/1999/xlink" xlink:type="simple">
          <person-group><name name-style="western"><surname>Kabak</surname><given-names>I</given-names></name></person-group> (<year>2017</year>) <article-title>Tribe <tp:taxon-name><tp:taxon-name-part taxon-name-part-type="tribe">Lebiini</tp:taxon-name-part></tp:taxon-name> Bonelli, 1810 (<tp:taxon-name><tp:taxon-name-part taxon-name-part-type="order">Coleoptera</tp:taxon-name-part></tp:taxon-name>; <tp:taxon-name><tp:taxon-name-part taxon-name-part-type="family">Carabidae</tp:taxon-name-part></tp:taxon-name>).</article-title> In: <person-group><name name-style="western"><surname>Löbl</surname><given-names>I</given-names></name><name name-style="western"><surname>Löbl</surname><given-names>D</given-names></name></person-group> (<role>Eds</role>) <issue-title>Catalogue of Palaearctic Coleoptera Vol.</issue-title> <source>1. <tp:taxon-name><tp:taxon-name-part taxon-name-part-type="suborder">Archostemata</tp:taxon-name-part></tp:taxon-name>, <tp:taxon-name><tp:taxon-name-part taxon-name-part-type="suborder">Myxophaga</tp:taxon-name-part></tp:taxon-name>, <tp:taxon-name><tp:taxon-name-part taxon-name-part-type="suborder">Adephaga</tp:taxon-name-part></tp:taxon-name>, Revised and Updated Edition, Brill, Leiden/Boston</source>, <fpage>579</fpage>–<lpage>625</lpage>.</mixed-citation></ref><ref id="B14"><mixed-citation xmlns:xlink="http://www.w3.org/1999/xlink" xlink:type="simple">
          <person-group><name name-style="western"><surname>Lindroth</surname><given-names>C H</given-names></name></person-group> (<year>1974</year>) Handbook for the identification of British Insects. Royal Entomological Society 2012 4: (2). <ext-link xlink:type="simple" ext-link-type="uri" xlink:href="http://www.royensoc.co.uk/publications/index.htm">http://www.royensoc.co.uk/publications/index.htm</ext-link></mixed-citation></ref><ref id="B5"><mixed-citation xmlns:xlink="http://www.w3.org/1999/xlink" xlink:type="simple">
          <person-group><name name-style="western"><surname>Bousquet</surname><given-names>Y</given-names></name></person-group> (<year>2010</year>) <article-title>Illustrated identification guide to adults and larvae of Northeastern North American Ground beetles (<tp:taxon-name><tp:taxon-name-part taxon-name-part-type="order">Coleoptera</tp:taxon-name-part></tp:taxon-name>: <tp:taxon-name><tp:taxon-name-part taxon-name-part-type="family">Carabidae</tp:taxon-name-part></tp:taxon-name>).</article-title> <source>Pensoft Series Faunistica</source> <volume>90</volume>: <fpage>493</fpage>–<lpage>501</lpage>.</mixed-citation></ref><ref id="B18"><mixed-citation xmlns:xlink="http://www.w3.org/1999/xlink" xlink:type="simple">
          <person-group><name name-style="western"><surname>Mateu</surname><given-names>J</given-names></name></person-group> (<year>1979</year>) <article-title>Fam. <tp:taxon-name><tp:taxon-name-part taxon-name-part-type="family">Carabidae</tp:taxon-name-part></tp:taxon-name>, Subfam. <tp:taxon-name><tp:taxon-name-part taxon-name-part-type="subfamily">Lebiinae</tp:taxon-name-part></tp:taxon-name>. Fauna of Saudi Arabia. In: Insects of Saudi Arabia.</article-title> <source><tp:taxon-name><tp:taxon-name-part taxon-name-part-type="order">Coleoptera</tp:taxon-name-part></tp:taxon-name>:</source> <volume>1</volume>: <fpage>147</fpage>–<lpage>155</lpage>.</mixed-citation></ref><ref id="B20"><mixed-citation xmlns:xlink="http://www.w3.org/1999/xlink" xlink:type="simple">
          <person-group><name name-style="western"><surname>Mateu</surname><given-names>J</given-names></name></person-group> (<year>1986</year>) <article-title><tp:taxon-name><tp:taxon-name-part taxon-name-part-type="subfamily">Lebiinae</tp:taxon-name-part></tp:taxon-name> and <tp:taxon-name><tp:taxon-name-part taxon-name-part-type="subfamily">Brachininae</tp:taxon-name-part></tp:taxon-name> of Saudi Arabia (<tp:taxon-name><tp:taxon-name-part taxon-name-part-type="order">Coleoptera</tp:taxon-name-part></tp:taxon-name>, <tp:taxon-name><tp:taxon-name-part taxon-name-part-type="family">Carabidae</tp:taxon-name-part></tp:taxon-name>).</article-title> <source>In: Fauna of Saudi Arabia</source> <volume>8</volume>: <fpage>198</fpage>–<lpage>217</lpage>.</mixed-citation></ref><ref id="B24"><mixed-citation xmlns:xlink="http://www.w3.org/1999/xlink" xlink:type="simple">
          <person-group><name name-style="western"><surname>Reitter</surname><given-names>E</given-names></name></person-group> (<year>1901</year>) <article-title>Revision der Coleopteren-Gattung <tp:taxon-name><tp:taxon-name-part taxon-name-part-type="genus">Blechrus</tp:taxon-name-part></tp:taxon-name> Motsch. Aus Europa und russisch Asien.</article-title> <source>Deutsche Entomologische Zeitschrift</source> <volume>1900</volume>: <fpage>369</fpage>–<lpage>380</lpage>.</mixed-citation></ref><ref id="B8"><mixed-citation xmlns:xlink="http://www.w3.org/1999/xlink" xlink:type="simple">
          <person-group><name name-style="western"><surname>Fairmaire</surname><given-names>L</given-names></name></person-group> (<year>1892</year>) <article-title>Coleopteres d’ Obock. Troisieme partie.</article-title> <source>Revue d’ Entomologie</source> <volume>11</volume>: <fpage>77</fpage>–<lpage>127</lpage>.</mixed-citation></ref></ref-list></tp:taxon-treatment>
