# Supplementary material for: The Dromiusina Bonelli, 1810 of southwestern Saudi Arabia with description of a new species (Coleoptera, Carabidae, Lebiini)
Source: Zookeys. 2018 Jul 5;(771):73–103. doi: 10.3897/zookeys.771.24165 (PMC6043620; doi:10.3897/zookeys.771.24165)
Supplement: XML Treatment for Pseudomesolestes brittoni [file zookeys.771.24165-treatment15.xml]

<!DOCTYPE tp:taxon-treatment
  PUBLIC "-//TaxonX//DTD Taxonomic Treatment Publishing DTD v0 20100105//EN" "tax-treatment-NSO.dtd">
<tp:taxon-treatment xmlns:tp="http://www.plazi.org/taxpub"><tp:treatment-meta><kwd-group><label>Taxon classification</label><kwd><named-content xmlns:xlink="http://www.w3.org/1999/xlink" content-type="kingdom">Animalia</named-content></kwd><kwd><named-content xmlns:xlink="http://www.w3.org/1999/xlink" content-type="order">Coleoptera</named-content></kwd><kwd><named-content xmlns:xlink="http://www.w3.org/1999/xlink" content-type="family">Carabidae</named-content></kwd></kwd-group><mixed-citation publication-type="journal"><person-group><name><surname>Rasool</surname><given-names>Iftekhar</given-names></name><name><surname>Abdel-Dayem</surname><given-names>Mahmoud S.</given-names></name><name><surname>Felix</surname><given-names>Ron F.F.L.</given-names></name><name><surname>Aldhafer</surname><given-names>Hathal M.</given-names></name></person-group><article-title>The <tp:taxon-name><tp:taxon-name-part taxon-name-part-type="subtribe">Dromiusina</tp:taxon-name-part></tp:taxon-name> Bonelli, 1810 of southwestern Saudi Arabia with description of a new species (<tp:taxon-name><tp:taxon-name-part taxon-name-part-type="order">Coleoptera</tp:taxon-name-part></tp:taxon-name>, <tp:taxon-name><tp:taxon-name-part taxon-name-part-type="family">Carabidae</tp:taxon-name-part></tp:taxon-name>, <tp:taxon-name><tp:taxon-name-part taxon-name-part-type="tribe">Lebiini</tp:taxon-name-part></tp:taxon-name>)</article-title><source>Zookeys</source><day>5</day><month>7</month><year>2018</year><volume>2018</volume><issue>771</issue><fpage>73</fpage><lpage>103</lpage><pub-id pub-id-type="doi">10.3897/zookeys.771.24165</pub-id></mixed-citation></tp:treatment-meta><tp:nomenclature><tp:taxon-name>
              <tp:taxon-name-part taxon-name-part-type="genus" reg="Pseudomesolestes">Pseudomesolestes</tp:taxon-name-part>
              <tp:taxon-name-part taxon-name-part-type="species" reg="brittoni">brittoni</tp:taxon-name-part>
            </tp:taxon-name><tp:taxon-authority>Mateu, 1956</tp:taxon-authority><xref ref-type="fig" rid="F2">Figures 19</xref><xref ref-type="fig" rid="F4">, 33</xref><xref ref-type="fig" rid="F5">, 45</xref><xref ref-type="fig" rid="F7">, 53</xref><tp:nomenclature-citation-list><tp:nomenclature-citation><tp:taxon-name>
                  <tp:taxon-name-part taxon-name-part-type="genus" reg="Mesolestes">Mesolestes</tp:taxon-name-part> <tp:taxon-name-part taxon-name-part-type="species" reg="brittoni">brittoni</tp:taxon-name-part></tp:taxon-name><comment>Mateu, 1956: 66.</comment></tp:nomenclature-citation></tp:nomenclature-citation-list></tp:nomenclature><tp:treatment-sec sec-type="type locality" id="SECID0ETYCI"><title>Type locality.</title><p>Yemen, Kamaran Island.</p></tp:treatment-sec><tp:treatment-sec sec-type="Type depository" id="SECID0EYYCI"><title>Type depository.</title><p>Male in <abbrev xmlns:xlink="http://www.w3.org/1999/xlink" content-type="institution" xlink:title="British Museum of Natural History, London, UK" id="ABBRID0E5YCI" xlink:type="simple">BMNH</abbrev>.</p></tp:treatment-sec><tp:treatment-sec sec-type="material" id="SECID0EDZCI"><title>Material examined.</title><p>Holotype: Male labeled “Holotype [red label]” / “stones” / “S. Arabia: Kamaran. I. 27-11-1903, Dr. M. Cameron. B.M. 1928-109” / “<tp:taxon-name><tp:taxon-name-part taxon-name-part-type="genus" reg="Mesolestes">Mesolestes</tp:taxon-name-part> (<tp:taxon-name-part taxon-name-part-type="subgenus" reg="Pseudomesolestes">Pseudomesolestes</tp:taxon-name-part>) <tp:taxon-name-part taxon-name-part-type="species" reg="brittoni">brittoni</tp:taxon-name-part></tp:taxon-name>, J. Mateu det.” / “Holotype [rounded label, red boarder]” [<bold><abbrev xmlns:xlink="http://www.w3.org/1999/xlink" content-type="institution" xlink:title="British Museum of Natural History, London, UK" id="ABBRID0EYZCI" xlink:type="simple">BMNH</abbrev></bold>] (Fig. <xref ref-type="fig" rid="F4">33</xref> in this work).</p></tp:treatment-sec><tp:treatment-sec sec-type="description" id="SECID0EB1CI"><title>Description.</title><p>Small beetle (Fig. <xref ref-type="fig" rid="F4">33</xref>) 2.55 mm. <italic>Color</italic>: frons and vertex black; clypeus, labrum, dorsum and ventrum of head and thorax, mouthparts, elytra, antennomeres I and femora -dark brown; rest of the antennomeres dark brown; elytra with two pale testaceous elongate spots, one after humeri covering intervals IV–VI and second round small spot near apex of elytra, covering intervals IV and V; tibiae and tarsomeres pale testaceous. <italic>Microsculpture</italic>: Head, pronotum and elytra with granulated microsculptures, clypeus and labrum with transverse lines. <italic>Head</italic>: as long as wide <abbrev xmlns:xlink="http://www.w3.org/1999/xlink" xlink:title="head length" id="ABBRID0ER1CI" xlink:type="simple">HL</abbrev> 0.56 mm and <abbrev xmlns:xlink="http://www.w3.org/1999/xlink" xlink:title="head width including eyes" id="ABBRID0EV1CI" xlink:type="simple">HW</abbrev> 0.58 mm as wide as pronotum; tempora short (Fig. <xref ref-type="fig" rid="F2">19</xref>). <italic>Pronotum</italic>: Transverse, <abbrev xmlns:xlink="http://www.w3.org/1999/xlink" xlink:title="pronotum length" id="ABBRID0E61CI" xlink:type="simple">PL</abbrev> 0.42 mm and <abbrev xmlns:xlink="http://www.w3.org/1999/xlink" xlink:title="pronotum width" id="ABBRID0ED2CI" xlink:type="simple">PW</abbrev> 0.58 mm, narrowed posteriorly, sinuate before the basal angles, base straight in the middle with weak angles (Fig. <xref ref-type="fig" rid="F2">19</xref>). <italic>Elytra</italic>: Widened posteriorly, apical margins transversally truncate; striae II with fine punctures. Claws smooth. <italic>Aedeagus</italic>: Small (Fig. <xref ref-type="fig" rid="F5">45</xref>) <abbrev xmlns:xlink="http://www.w3.org/1999/xlink" xlink:title="Aedeagus length" id="ABBRID0ET2CI" xlink:type="simple">AL</abbrev> 0.61 mm, in lateral view, aedeagus slightly curved dorsally and ventrally; thick from base to apical lamina; apical lamina narrowed, short and slightly curved before end with a small tooth dorsally; base of aedeagus also with a small tooth.</p></tp:treatment-sec><tp:treatment-sec sec-type="Affinities" id="SECID0EX2CI"><title>Affinities.</title><p>
              <italic><tp:taxon-name><tp:taxon-name-part taxon-name-part-type="genus" reg="Pseudomesolestes">Pseudomesolestes</tp:taxon-name-part> <tp:taxon-name-part taxon-name-part-type="species" reg="quadriguttatus">quadriguttatus</tp:taxon-name-part></tp:taxon-name></italic> is the only other specie recorded from Saudi Arabia which is close to <italic><tp:taxon-name><tp:taxon-name-part taxon-name-part-type="genus" reg="Pseudomesolestes">P.</tp:taxon-name-part> <tp:taxon-name-part taxon-name-part-type="species" reg="brittoni">brittoni</tp:taxon-name-part></tp:taxon-name></italic> in shape of head and pronotum, but can be distinguished by granulated microsculptures on head, pronotum and elytra, wrinkles on dorsum of pronotum along the medial impression; shape of testaceous spots; dark brown femora, aedeagus with single elongate endophallus armature and short apical lamina.</p></tp:treatment-sec><tp:treatment-sec sec-type="distribution" id="SECID0ET3CI"><title>Geographical distribution.</title><p>This species was originally described from Yemen (<xref ref-type="bibr" rid="B16">Mateu 1956</xref>) and also recorded from Saudi Arabia (<xref ref-type="bibr" rid="B18">Mateu 1979</xref>, <xref ref-type="bibr" rid="B13">Kabak 2017</xref>). It is confined to Arabian Peninsula and exemplifies Arabian chorotype.</p></tp:treatment-sec><tp:treatment-sec><!--Section generated to contain objects referenced in tp:taxon-treatment.--><fig id="F2" position="float" orientation="portrait"><label>Figures 11–21.</label><caption><p>Dorsal view of head and pronotum of <tp:taxon-name><tp:taxon-name-part taxon-name-part-type="subtribe">Dromiusina</tp:taxon-name-part></tp:taxon-name> species: <bold>11</bold> <italic><tp:taxon-name><tp:taxon-name-part taxon-name-part-type="genus" reg="Calodromius">Calodromius</tp:taxon-name-part> <tp:taxon-name-part taxon-name-part-type="species" reg="mayeti">mayeti</tp:taxon-name-part></tp:taxon-name></italic> (Bedel, 1907) <bold>12</bold> <italic><tp:taxon-name><tp:taxon-name-part taxon-name-part-type="genus" reg="Dromius">Dromius</tp:taxon-name-part> <tp:taxon-name-part taxon-name-part-type="species" reg="saudiarabicus">saudiarabicus</tp:taxon-name-part></tp:taxon-name></italic> sp. n. <bold>13</bold> <italic><tp:taxon-name><tp:taxon-name-part taxon-name-part-type="genus" reg="Dromius">D.</tp:taxon-name-part> <tp:taxon-name-part taxon-name-part-type="species" reg="buettikeri">buettikeri</tp:taxon-name-part></tp:taxon-name></italic> Mateu, 1990 <bold>14</bold> <italic><tp:taxon-name><tp:taxon-name-part taxon-name-part-type="genus" reg="Metadromius">Metadromius</tp:taxon-name-part> <tp:taxon-name-part taxon-name-part-type="species" reg="arabicus">arabicus</tp:taxon-name-part></tp:taxon-name></italic> Mateu, 1979 <bold>15</bold> <italic><tp:taxon-name><tp:taxon-name-part taxon-name-part-type="genus" reg="Metadromius">M.</tp:taxon-name-part> <tp:taxon-name-part taxon-name-part-type="species" reg="brittoni">brittoni</tp:taxon-name-part></tp:taxon-name></italic> (Basilewsky, 1948) <bold>16</bold> <italic><tp:taxon-name><tp:taxon-name-part taxon-name-part-type="genus" reg="Microlestes">Microlestes</tp:taxon-name-part> <tp:taxon-name-part taxon-name-part-type="species" reg="discoidalis">discoidalis</tp:taxon-name-part></tp:taxon-name></italic> (Fairmaire, 1892) <bold>17</bold> <italic><tp:taxon-name><tp:taxon-name-part taxon-name-part-type="genus" reg="Microlestes">M.</tp:taxon-name-part> <tp:taxon-name-part taxon-name-part-type="species" reg="glabrellus">glabrellus</tp:taxon-name-part></tp:taxon-name></italic> (Reitter, 1901) <bold>18</bold> <italic><tp:taxon-name><tp:taxon-name-part taxon-name-part-type="genus" reg="Microlestes">M.</tp:taxon-name-part> <tp:taxon-name-part taxon-name-part-type="species" reg="infuscatus">infuscatus</tp:taxon-name-part> <tp:taxon-name-part taxon-name-part-type="subspecies" reg="fragilis">fragilis</tp:taxon-name-part></tp:taxon-name></italic> Mateu, 1956 <bold>19</bold> <italic><tp:taxon-name><tp:taxon-name-part taxon-name-part-type="genus" reg="Pseudomesolestes">Pseudomesolestes</tp:taxon-name-part> <tp:taxon-name-part taxon-name-part-type="species" reg="brittoni">brittoni</tp:taxon-name-part></tp:taxon-name></italic> Mateu, 1956 <bold>20</bold> <italic><tp:taxon-name><tp:taxon-name-part taxon-name-part-type="genus" reg="Pseudomesolestes">P.</tp:taxon-name-part> <tp:taxon-name-part taxon-name-part-type="species" reg="quadriguttatus">quadriguttatus</tp:taxon-name-part></tp:taxon-name></italic> Mateu, 1979 <bold>21</bold> <italic><tp:taxon-name><tp:taxon-name-part taxon-name-part-type="genus" reg="Zolotarevskyella">Zolotarevskyella</tp:taxon-name-part> <tp:taxon-name-part taxon-name-part-type="species" reg="rhytidera">rhytidera</tp:taxon-name-part></tp:taxon-name></italic> (Chaudoir, 1876).</p></caption><graphic xmlns:xlink="http://www.w3.org/1999/xlink" xlink:href="zookeys-771-073-g002.jpg" position="float" orientation="portrait" xlink:type="simple" id="oo_215243.jpg"/></fig><fig id="F4" position="float" orientation="portrait"><label>Figures 31–36.</label><caption><p>Habitus of <tp:taxon-name><tp:taxon-name-part taxon-name-part-type="subtribe">Dromiusina</tp:taxon-name-part></tp:taxon-name> species: <bold>31, 32</bold> <italic><tp:taxon-name><tp:taxon-name-part taxon-name-part-type="genus" reg="Miceolestes">Miceolestes</tp:taxon-name-part> <tp:taxon-name-part taxon-name-part-type="species" reg="infuscatus">infuscatus</tp:taxon-name-part> <tp:taxon-name-part taxon-name-part-type="subspecies" reg="fragilis">fragilis</tp:taxon-name-part></tp:taxon-name></italic> Mateu, 1956 <bold>33</bold> <italic><tp:taxon-name><tp:taxon-name-part taxon-name-part-type="genus" reg="Pseudomesolestes">Pseudomesolestes</tp:taxon-name-part> <tp:taxon-name-part taxon-name-part-type="species" reg="brittoni">brittoni</tp:taxon-name-part></tp:taxon-name></italic> Mateu, 1956 <bold>34, 35</bold> <italic><tp:taxon-name><tp:taxon-name-part taxon-name-part-type="genus" reg="Pseudomesolestes">P.</tp:taxon-name-part> <tp:taxon-name-part taxon-name-part-type="species" reg="quadriguttatus">quadriguttatus</tp:taxon-name-part></tp:taxon-name></italic> Matue, 1979 <bold>36</bold> <italic><tp:taxon-name><tp:taxon-name-part taxon-name-part-type="genus" reg="Zolotarevskyella">Zolotarevskyella</tp:taxon-name-part> <tp:taxon-name-part taxon-name-part-type="species" reg="rhytidera">rhytidera</tp:taxon-name-part></tp:taxon-name></italic> (Chaudoir, 1876).</p></caption><graphic xmlns:xlink="http://www.w3.org/1999/xlink" xlink:href="zookeys-771-073-g004.jpg" position="float" orientation="portrait" xlink:type="simple" id="oo_215247.jpg"/></fig><fig id="F5" position="float" orientation="portrait"><label>Figures 37–47.</label><caption><p>Aedeagus of <tp:taxon-name><tp:taxon-name-part taxon-name-part-type="subtribe">Dromiusina</tp:taxon-name-part></tp:taxon-name> species: <bold>37</bold> <italic><tp:taxon-name><tp:taxon-name-part taxon-name-part-type="genus" reg="Calodromius">Calodromius</tp:taxon-name-part> <tp:taxon-name-part taxon-name-part-type="species" reg="mayeti">mayeti</tp:taxon-name-part></tp:taxon-name></italic> (Bedel, 1907) <bold>38</bold> <italic><tp:taxon-name><tp:taxon-name-part taxon-name-part-type="genus" reg="Dromius">Dromius</tp:taxon-name-part> <tp:taxon-name-part taxon-name-part-type="species" reg="saudiarabicus">saudiarabicus</tp:taxon-name-part></tp:taxon-name></italic> sp. n. <bold>39</bold> <italic><tp:taxon-name><tp:taxon-name-part taxon-name-part-type="genus" reg="Dromius">D.</tp:taxon-name-part> <tp:taxon-name-part taxon-name-part-type="species" reg="buettikeri">buettikeri</tp:taxon-name-part></tp:taxon-name></italic> Mateu, 1990 <bold>40</bold> <italic><tp:taxon-name><tp:taxon-name-part taxon-name-part-type="genus" reg="Metadromius">Metadromius</tp:taxon-name-part> <tp:taxon-name-part taxon-name-part-type="species" reg="arabicus">arabicus</tp:taxon-name-part></tp:taxon-name></italic> Mateu, 1979 <bold>41</bold> <italic><tp:taxon-name><tp:taxon-name-part taxon-name-part-type="genus" reg="Metadromius">Metadromius</tp:taxon-name-part> <tp:taxon-name-part taxon-name-part-type="species" reg="brittoni">brittoni</tp:taxon-name-part></tp:taxon-name></italic> (Basilewsky, 1948) <bold>42</bold> <italic><tp:taxon-name><tp:taxon-name-part taxon-name-part-type="genus" reg="Microlestes">Microlestes</tp:taxon-name-part> <tp:taxon-name-part taxon-name-part-type="species" reg="discoidalis">discoidalis</tp:taxon-name-part></tp:taxon-name></italic> (Fairmaire, 1892) <bold>43</bold> <italic><tp:taxon-name><tp:taxon-name-part taxon-name-part-type="genus" reg="Microlestes">Microlestes</tp:taxon-name-part> <tp:taxon-name-part taxon-name-part-type="species" reg="glabrellus">glabrellus</tp:taxon-name-part></tp:taxon-name></italic> (Reitter, 1901) <bold>44</bold> <italic><tp:taxon-name><tp:taxon-name-part taxon-name-part-type="genus" reg="Microlestes">Microlestes</tp:taxon-name-part> <tp:taxon-name-part taxon-name-part-type="species" reg="infuscatus">infuscatus</tp:taxon-name-part> <tp:taxon-name-part taxon-name-part-type="subspecies" reg="fragilis">fragilis</tp:taxon-name-part></tp:taxon-name></italic> Mateu, 1956 <bold>45</bold> <italic><tp:taxon-name><tp:taxon-name-part taxon-name-part-type="genus" reg="Pseudomesolestes">Pseudomesolestes</tp:taxon-name-part> <tp:taxon-name-part taxon-name-part-type="species" reg="Brittoni">Brittoni</tp:taxon-name-part></tp:taxon-name></italic> (Mateu, 1956) <bold>46</bold> <italic><tp:taxon-name><tp:taxon-name-part taxon-name-part-type="genus" reg="Pseudomesolestes">Pseudomesolestes</tp:taxon-name-part> <tp:taxon-name-part taxon-name-part-type="species" reg="quadriguttatus">quadriguttatus</tp:taxon-name-part></tp:taxon-name></italic> Mateu, 1979 <bold>47</bold> <italic><tp:taxon-name><tp:taxon-name-part taxon-name-part-type="genus" reg="Zolotarevskyella">Zolotarevskyella</tp:taxon-name-part> <tp:taxon-name-part taxon-name-part-type="species" reg="rhytidera">rhytidera</tp:taxon-name-part></tp:taxon-name></italic> (Chaudoir, 1876).</p></caption><graphic xmlns:xlink="http://www.w3.org/1999/xlink" xlink:href="zookeys-771-073-g005.jpg" position="float" orientation="portrait" xlink:type="simple" id="oo_215250.jpg"/></fig><fig id="F7" position="float" orientation="portrait"><label>Figures 49–54.</label><caption><p>Distribution of <tp:taxon-name><tp:taxon-name-part taxon-name-part-type="subtribe">Dromiusina</tp:taxon-name-part></tp:taxon-name> species in Southwestern Saudi Arabia <bold>49</bold> <italic><tp:taxon-name><tp:taxon-name-part taxon-name-part-type="genus" reg="Calodromius">Calodromius</tp:taxon-name-part> <tp:taxon-name-part taxon-name-part-type="species" reg="mayeti">mayeti</tp:taxon-name-part></tp:taxon-name></italic> (Bedel, 1907) <bold>50</bold> <italic><tp:taxon-name><tp:taxon-name-part taxon-name-part-type="genus" reg="Dromius">Dromius</tp:taxon-name-part> <tp:taxon-name-part taxon-name-part-type="species" reg="saudiarabicus">saudiarabicus</tp:taxon-name-part></tp:taxon-name></italic> sp.n. and <italic><tp:taxon-name><tp:taxon-name-part taxon-name-part-type="genus" reg="Dromius">D.</tp:taxon-name-part> <tp:taxon-name-part taxon-name-part-type="species" reg="buettikeri">buettikeri</tp:taxon-name-part></tp:taxon-name></italic> Mateu, 1990 <bold>51</bold> <italic><tp:taxon-name><tp:taxon-name-part taxon-name-part-type="genus" reg="Metadromius">Metadromius</tp:taxon-name-part> <tp:taxon-name-part taxon-name-part-type="species" reg="arabicus">arabicus</tp:taxon-name-part></tp:taxon-name></italic>, Mateu, 1979, <italic><tp:taxon-name><tp:taxon-name-part taxon-name-part-type="genus" reg="Metadromius">Metadromius</tp:taxon-name-part> <tp:taxon-name-part taxon-name-part-type="species" reg="brittoni">brittoni</tp:taxon-name-part></tp:taxon-name></italic>, (Basilewesky, 1948) and <italic><tp:taxon-name><tp:taxon-name-part taxon-name-part-type="genus" reg="Metadromius">Metadromius</tp:taxon-name-part></tp:taxon-name></italic> spec. <bold>52</bold> <italic><tp:taxon-name><tp:taxon-name-part taxon-name-part-type="genus" reg="Microlestes">Microlestes</tp:taxon-name-part> <tp:taxon-name-part taxon-name-part-type="species" reg="discoidalis">discoidalis</tp:taxon-name-part></tp:taxon-name></italic>, (Fairmaire, 1892), <italic><tp:taxon-name><tp:taxon-name-part taxon-name-part-type="genus" reg="Microlestes">Microlestes</tp:taxon-name-part> <tp:taxon-name-part taxon-name-part-type="species" reg="glabrellus">glabrellus</tp:taxon-name-part></tp:taxon-name></italic>, (Reitt. 1901) and <italic><tp:taxon-name><tp:taxon-name-part taxon-name-part-type="genus" reg="Microlestes">Microlestes</tp:taxon-name-part> <tp:taxon-name-part taxon-name-part-type="species" reg="infuscatus">infuscatus</tp:taxon-name-part> <tp:taxon-name-part taxon-name-part-type="subspecies" reg="fragilis">fragilis</tp:taxon-name-part></tp:taxon-name></italic>, Mateu, 1956 <bold>53</bold> <italic><tp:taxon-name><tp:taxon-name-part taxon-name-part-type="genus" reg="Pseudomesolestes">Pseudomesolestes</tp:taxon-name-part> <tp:taxon-name-part taxon-name-part-type="species" reg="brittoni">brittoni</tp:taxon-name-part></tp:taxon-name></italic>, Mateu, 1956 and <italic><tp:taxon-name><tp:taxon-name-part taxon-name-part-type="genus" reg="Pseudomesolestes">Pseudomesolestes</tp:taxon-name-part> <tp:taxon-name-part taxon-name-part-type="species" reg="quadriguttatus">quadriguttatus</tp:taxon-name-part></tp:taxon-name></italic>, Mateu, 1979 <bold>54</bold> <italic><tp:taxon-name><tp:taxon-name-part taxon-name-part-type="genus" reg="Zolotarevskyella">Zolotarevskyella</tp:taxon-name-part> <tp:taxon-name-part taxon-name-part-type="species" reg="rhytidera">rhytidera</tp:taxon-name-part></tp:taxon-name></italic>, (Chaudoir, 1876).</p></caption><graphic xmlns:xlink="http://www.w3.org/1999/xlink" xlink:href="zookeys-771-073-g007.jpg" position="float" orientation="portrait" xlink:type="simple" id="oo_215254.jpg"/></fig></tp:treatment-sec><ref-list><ref id="B16"><mixed-citation xmlns:xlink="http://www.w3.org/1999/xlink" xlink:type="simple">
          <person-group><name name-style="western"><surname>Mateu</surname><given-names>J</given-names></name></person-group> (<year>1956</year>) <article-title>Sobre algunos <italic><tp:taxon-name><tp:taxon-name-part taxon-name-part-type="genus">Microlestes</tp:taxon-name-part></tp:taxon-name></italic> Schm-Goeb. Y <italic><tp:taxon-name><tp:taxon-name-part taxon-name-part-type="genus">Mesolestes</tp:taxon-name-part></tp:taxon-name></italic> Schatzm., Procedentes de Arabia.</article-title> <source>Archivos del instituti de Aclimatacion, Almeria</source> <volume>5</volume>: <fpage>57</fpage>–<lpage>68</lpage>.</mixed-citation></ref><ref id="B18"><mixed-citation xmlns:xlink="http://www.w3.org/1999/xlink" xlink:type="simple">
          <person-group><name name-style="western"><surname>Mateu</surname><given-names>J</given-names></name></person-group> (<year>1979</year>) <article-title>Fam. <tp:taxon-name><tp:taxon-name-part taxon-name-part-type="family">Carabidae</tp:taxon-name-part></tp:taxon-name>, Subfam. <tp:taxon-name><tp:taxon-name-part taxon-name-part-type="subfamily">Lebiinae</tp:taxon-name-part></tp:taxon-name>. Fauna of Saudi Arabia. In: Insects of Saudi Arabia.</article-title> <source><tp:taxon-name><tp:taxon-name-part taxon-name-part-type="order">Coleoptera</tp:taxon-name-part></tp:taxon-name>:</source> <volume>1</volume>: <fpage>147</fpage>–<lpage>155</lpage>.</mixed-citation></ref><ref id="B13"><mixed-citation xmlns:xlink="http://www.w3.org/1999/xlink" xlink:type="simple">
          <person-group><name name-style="western"><surname>Kabak</surname><given-names>I</given-names></name></person-group> (<year>2017</year>) <article-title>Tribe <tp:taxon-name><tp:taxon-name-part taxon-name-part-type="tribe">Lebiini</tp:taxon-name-part></tp:taxon-name> Bonelli, 1810 (<tp:taxon-name><tp:taxon-name-part taxon-name-part-type="order">Coleoptera</tp:taxon-name-part></tp:taxon-name>; <tp:taxon-name><tp:taxon-name-part taxon-name-part-type="family">Carabidae</tp:taxon-name-part></tp:taxon-name>).</article-title> In: <person-group><name name-style="western"><surname>Löbl</surname><given-names>I</given-names></name><name name-style="western"><surname>Löbl</surname><given-names>D</given-names></name></person-group> (<role>Eds</role>) <issue-title>Catalogue of Palaearctic Coleoptera Vol.</issue-title> <source>1. <tp:taxon-name><tp:taxon-name-part taxon-name-part-type="suborder">Archostemata</tp:taxon-name-part></tp:taxon-name>, <tp:taxon-name><tp:taxon-name-part taxon-name-part-type="suborder">Myxophaga</tp:taxon-name-part></tp:taxon-name>, <tp:taxon-name><tp:taxon-name-part taxon-name-part-type="suborder">Adephaga</tp:taxon-name-part></tp:taxon-name>, Revised and Updated Edition, Brill, Leiden/Boston</source>, <fpage>579</fpage>–<lpage>625</lpage>.</mixed-citation></ref></ref-list></tp:taxon-treatment>
