# Supplementary material for: The Dromiusina Bonelli, 1810 of southwestern Saudi Arabia with description of a new species (Coleoptera, Carabidae, Lebiini)
Source: Zookeys. 2018 Jul 5;(771):73–103. doi: 10.3897/zookeys.771.24165 (PMC6043620; doi:10.3897/zookeys.771.24165)
Supplement: XML Treatment for Zolotarevskyella rhytidera [file zookeys.771.24165-treatment18.xml]

<!DOCTYPE tp:taxon-treatment
  PUBLIC "-//TaxonX//DTD Taxonomic Treatment Publishing DTD v0 20100105//EN" "tax-treatment-NSO.dtd">
<tp:taxon-treatment xmlns:tp="http://www.plazi.org/taxpub"><tp:treatment-meta><kwd-group><label>Taxon classification</label><kwd><named-content xmlns:xlink="http://www.w3.org/1999/xlink" content-type="kingdom">Animalia</named-content></kwd><kwd><named-content xmlns:xlink="http://www.w3.org/1999/xlink" content-type="order">Coleoptera</named-content></kwd><kwd><named-content xmlns:xlink="http://www.w3.org/1999/xlink" content-type="family">Carabidae</named-content></kwd></kwd-group><mixed-citation publication-type="journal"><person-group><name><surname>Rasool</surname><given-names>Iftekhar</given-names></name><name><surname>Abdel-Dayem</surname><given-names>Mahmoud S.</given-names></name><name><surname>Felix</surname><given-names>Ron F.F.L.</given-names></name><name><surname>Aldhafer</surname><given-names>Hathal M.</given-names></name></person-group><article-title>The <tp:taxon-name><tp:taxon-name-part taxon-name-part-type="subtribe">Dromiusina</tp:taxon-name-part></tp:taxon-name> Bonelli, 1810 of southwestern Saudi Arabia with description of a new species (<tp:taxon-name><tp:taxon-name-part taxon-name-part-type="order">Coleoptera</tp:taxon-name-part></tp:taxon-name>, <tp:taxon-name><tp:taxon-name-part taxon-name-part-type="family">Carabidae</tp:taxon-name-part></tp:taxon-name>, <tp:taxon-name><tp:taxon-name-part taxon-name-part-type="tribe">Lebiini</tp:taxon-name-part></tp:taxon-name>)</article-title><source>Zookeys</source><day>5</day><month>7</month><year>2018</year><volume>2018</volume><issue>771</issue><fpage>73</fpage><lpage>103</lpage><pub-id pub-id-type="doi">10.3897/zookeys.771.24165</pub-id></mixed-citation></tp:treatment-meta><tp:nomenclature><tp:taxon-name>
              <tp:taxon-name-part taxon-name-part-type="genus" reg="Zolotarevskyella">Zolotarevskyella</tp:taxon-name-part>
              <tp:taxon-name-part taxon-name-part-type="species" reg="rhytidera">rhytidera</tp:taxon-name-part>
            </tp:taxon-name><tp:taxon-authority>(Chaudoir, 1876)</tp:taxon-authority><xref ref-type="fig" rid="F1">Figures 2</xref><xref ref-type="fig" rid="F2">, 21</xref><xref ref-type="fig" rid="F4">, 36</xref><xref ref-type="fig" rid="F5">, 47</xref><xref ref-type="fig" rid="F7">, 54</xref><tp:nomenclature-citation-list><tp:nomenclature-citation><tp:taxon-name>
                  <tp:taxon-name-part taxon-name-part-type="genus" reg="Blechrus">Blechrus</tp:taxon-name-part> <tp:taxon-name-part taxon-name-part-type="species" reg="rhytidera">rhytidera</tp:taxon-name-part></tp:taxon-name><comment>Chaudoir, 1876: 374.</comment></tp:nomenclature-citation></tp:nomenclature-citation-list></tp:nomenclature><tp:treatment-sec sec-type="type locality" id="SECID0EZTDI"><title>Type locality.</title><p>Egypt, Upper Egypt.<bold>Type depository</bold>. Holotype in <abbrev xmlns:xlink="http://www.w3.org/1999/xlink" content-type="institution" xlink:title="National Museum of Natural History, Paris, France" id="ABBRID0EBUDI" xlink:type="simple">MNHN</abbrev>.</p></tp:treatment-sec><tp:treatment-sec sec-type="material" id="SECID0EGUDI"><title>Material examined.</title><p>Total 32 specimens: Al Baha: 1♀, “KSA, Al Makhwa, Wadi Aleep, 20°10.695'N 40°68.556'E Alt. 455 m, 16.X.2014, (<abbrev xmlns:xlink="http://www.w3.org/1999/xlink" xlink:title="hand Picking" id="ABBRID0EUUDI" xlink:type="simple">HP</abbrev>), I. Rasool”. 1♀, “Shada Al Aala, 19°50.710'N 41°18.267'E Alt. 1474 m, 18.X.2014, (<abbrev xmlns:xlink="http://www.w3.org/1999/xlink" xlink:title="pit fall trap" id="ABBRID0EAVDI" xlink:type="simple">PT</abbrev>), H. Al Dhafer, M.S. Abdel-Dayem, H. H. Fadl &amp; I. Rasool”. 1♀, “19°50.391'N 41°18.634'E Alt. 1562 m, 3.XI.2013, (<abbrev xmlns:xlink="http://www.w3.org/1999/xlink" xlink:title="hand Picking" id="ABBRID0EMVDI" xlink:type="simple">HP</abbrev>), I. Rasool”. Asir: 1♂, 1♀, “Saloos Al Manzar, Wadi Baqrah, 18°47.977'N 42°01.375'E Alt. 425 m, (<abbrev xmlns:xlink="http://www.w3.org/1999/xlink" xlink:title="hand Picking" id="ABBRID0EYVDI" xlink:type="simple">HP</abbrev>), Al Dhafer H”. 1♂, “Al Magardah, Wadi Wabah, 19°14.911'N 41°47.255'E Alt. 402 m, 11.X.2013, (<abbrev xmlns:xlink="http://www.w3.org/1999/xlink" xlink:title="light trap" id="ABBRID0EEWDI" xlink:type="simple">LT</abbrev>), I. Rasool, M. Al Harbi, S. Soonbati &amp; S. Khan”. 1♀, “Al Hubail, Wadi Reem, 17°52.475'N 42°16.533'E Alt. 156 m, 20.X.2014, (<abbrev xmlns:xlink="http://www.w3.org/1999/xlink" xlink:title="hand Picking" id="ABBRID0EQWDI" xlink:type="simple">HP</abbrev>)., 3♂, 4♀, “18°03.284'N 42°13.407'E Alt. 354 m, (<abbrev xmlns:xlink="http://www.w3.org/1999/xlink" xlink:title="hand Picking" id="ABBRID0E3WDI" xlink:type="simple">HP</abbrev>)., 2♂, 1♀, “18°06.981'N 42°13.939'E Alt. 451 m, (<abbrev xmlns:xlink="http://www.w3.org/1999/xlink" xlink:title="hand Picking" id="ABBRID0EIXDI" xlink:type="simple">HP</abbrev>), I. Rasool”. 1♂, 1♀ “18°06.981'N 42°13.939'E Alt. 451 m (<abbrev xmlns:xlink="http://www.w3.org/1999/xlink" xlink:title="light trap" id="ABBRID0EUXDI" xlink:type="simple">LT</abbrev>), I. Rasool &amp; M. Al Harbi”. Jazan: 1♂, “Adarab, Wadi Samar, 17°34.103'N 42°24.593'E Alt. 64 m, 24.II.2015, (<abbrev xmlns:xlink="http://www.w3.org/1999/xlink" xlink:title="hand Picking" id="ABBRID0EAYDI" xlink:type="simple">HP</abbrev>)., 1♀ “Saybia, Saybia-Abu Areessh Road, 17°04.252'N 42°47.052'E Alt. -5 m, 24.II.2015, (<abbrev xmlns:xlink="http://www.w3.org/1999/xlink" xlink:title="hand Picking" id="ABBRID0EMYDI" xlink:type="simple">HP</abbrev>), I. Rasool”. 1♀, “KSA, Fayfa, Al Abasia, 17°15.831'N 43°60.498'E Alt. 1770 m, 20.III.2014, (<abbrev xmlns:xlink="http://www.w3.org/1999/xlink" xlink:title="light trap" id="ABBRID0EYYDI" xlink:type="simple">LT</abbrev>), S. A. El Sonbati”. 1♂, “Agricultural Research Station, 17°28.671'N 43°14.39'E Alt. 879 m, 6.IV.2013, (<abbrev xmlns:xlink="http://www.w3.org/1999/xlink" xlink:title="hand Picking" id="ABBRID0EEZDI" xlink:type="simple">HP</abbrev>)., 1♀, “Wadi Jora, 17°22.856'N 43°06.169'E Alt. 419 m, (<abbrev xmlns:xlink="http://www.w3.org/1999/xlink" xlink:title="hand Picking" id="ABBRID0EQZDI" xlink:type="simple">HP</abbrev>), M.R. Sharaf” [<bold><abbrev xmlns:xlink="http://www.w3.org/1999/xlink" content-type="institution" xlink:title="King Saud University Museum of Arthropods, Saudi Arabia" id="ABBRID0EVZDI" xlink:type="simple">KSMA</abbrev>].</bold> 1♀, “19°50.391'N 41°18.634'E Alt. 1562 m, 3.XI.2013, (<abbrev xmlns:xlink="http://www.w3.org/1999/xlink" xlink:title="hand Picking" id="ABBRID0ED1DI" xlink:type="simple">HP</abbrev>), I. Rasool”. 1♀, “18°03.284'N 42°13.407'E Alt. 354 m, (<abbrev xmlns:xlink="http://www.w3.org/1999/xlink" xlink:title="hand Picking" id="ABBRID0EP1DI" xlink:type="simple">HP</abbrev>)” [<bold><abbrev xmlns:xlink="http://www.w3.org/1999/xlink" content-type="institution" xlink:title="Naturalis Biodiversity Centre, Leiden Netherlands" id="ABBRID0EU1DI" xlink:type="simple">RMNH</abbrev>].</bold></p></tp:treatment-sec><tp:treatment-sec sec-type="description" id="SECID0EZ1DI"><title>Description.</title><p>Small parallel sized beetle, whole the body glossy (Fig. <xref ref-type="fig" rid="F4">36</xref>), <abbrev xmlns:xlink="http://www.w3.org/1999/xlink" xlink:title="Total body length" id="ABBRID0ED2DI" xlink:type="simple">TBL</abbrev> 2.38–2.90 mm. <italic>Color</italic>: Head and pronotum black; mouthparts, antennae, femora, anterior, lateral, apical margins of elytra and whole the ventrum of the bodydark brown; rest of elytra ferruginous; tibiae and tarsomeres pale testaceous. <italic>Microsculpture</italic>: Labrum, with irregular micro cells, clypeus and elytra with isodiametric mesh pattern, pronotum with isodiametric mesh pattern laterally; whole the ventrum of body with transverse microlines. <italic>Head</italic>: Almost as long as wide, <abbrev xmlns:xlink="http://www.w3.org/1999/xlink" xlink:title="head length" id="ABBRID0EN2DI" xlink:type="simple">HL</abbrev> 0.58–0.66 mm, <abbrev xmlns:xlink="http://www.w3.org/1999/xlink" xlink:title="head width including eyes" id="ABBRID0ER2DI" xlink:type="simple">HW</abbrev> 0.56–0.61 mm; dorsum of vertex and frons with longitudinal irregular longitudinal ridges; eyes moderate with short temples (Fig. <xref ref-type="fig" rid="F2">21</xref>). <italic>Pronotum</italic>: Slightly transverse, as wide as head, <abbrev xmlns:xlink="http://www.w3.org/1999/xlink" xlink:title="pronotum width" id="ABBRID0E22DI" xlink:type="simple">PW</abbrev> 0.57–0.62 mm, <abbrev xmlns:xlink="http://www.w3.org/1999/xlink" xlink:title="pronotum length" id="ABBRID0E62DI" xlink:type="simple">PL</abbrev> 0.46–0.50 mm, pronotum narrowed posteriorly; base of pronotum almost rounded with small basal angles; dorsum with longitudinal furrows at the middle (Fig. <xref ref-type="fig" rid="F2">21</xref>). <italic>Elytra</italic>: Parallel sized, <abbrev xmlns:xlink="http://www.w3.org/1999/xlink" xlink:title="elytra length" id="ABBRID0EJ3DI" xlink:type="simple">EL</abbrev> 1.28–1.35 mm, <abbrev xmlns:xlink="http://www.w3.org/1999/xlink" xlink:title="elytra width" id="ABBRID0EN3DI" xlink:type="simple">EW</abbrev> 0.75–0.81 mm; apex transversally truncate, claws smooth. <italic>Abdomen</italic>: apical margin of last sternum bi–setose in both males and females, rounded in females slightly incised in males. <italic>Aedeagus</italic>: small, (Fig. <xref ref-type="fig" rid="F5">47</xref>) <abbrev xmlns:xlink="http://www.w3.org/1999/xlink" xlink:title="Aedeagus length" id="ABBRID0EZ3DI" xlink:type="simple">AL</abbrev> 0.72 mm; in lateral view it is curved dorsally and ventrally; narrowed at both ends, broad in the middle; ventral margin wavy; apical lamina in the middle, elongate apically; endophallus armature with a large hook.</p></tp:treatment-sec><tp:treatment-sec sec-type="Ecological notes" id="SECID0E43DI"><title>Ecological notes.</title><p>It was recorded from various range elevation from 156–1770 m (Fig. <xref ref-type="fig" rid="F7">54</xref>). It is found among small vegetation and weeds and under the gravels near water streams associated with collembolans, spiders, Hemipteran, <italic><tp:taxon-name><tp:taxon-name-part taxon-name-part-type="genus" reg="Microlestes">Microlestes</tp:taxon-name-part></tp:taxon-name></italic>, <italic><tp:taxon-name><tp:taxon-name-part taxon-name-part-type="genus" reg="Eremolestes">Eremolestes</tp:taxon-name-part></tp:taxon-name></italic>, <italic><tp:taxon-name><tp:taxon-name-part taxon-name-part-type="genus" reg="Tilius">Tilius</tp:taxon-name-part></tp:taxon-name></italic>, and <italic><tp:taxon-name><tp:taxon-name-part taxon-name-part-type="genus" reg="Apristus">Apristus</tp:taxon-name-part></tp:taxon-name></italic> species.</p><fig id="F6" position="float" orientation="portrait"><label>Figure 48.</label><caption><p>Photograph of the type locality for <italic><tp:taxon-name><tp:taxon-name-part taxon-name-part-type="genus" reg="Dromius">Dromius</tp:taxon-name-part> <tp:taxon-name-part taxon-name-part-type="species" reg="saudiarabicus">saudiarabicus</tp:taxon-name-part></tp:taxon-name></italic> sp. n. at Rayda Nature Reserve, Abha, Asir Province, southwestern Saudi Arabia at an elevation of 1897 m.</p></caption><graphic xmlns:xlink="http://www.w3.org/1999/xlink" xlink:href="zookeys-771-073-g006.jpg" position="float" orientation="portrait" xlink:type="simple" id="oo_215252.jpg"/></fig><fig id="F7" position="float" orientation="portrait"><label>Figures 49–54.</label><caption><p>Distribution of <tp:taxon-name><tp:taxon-name-part taxon-name-part-type="subtribe">Dromiusina</tp:taxon-name-part></tp:taxon-name> species in Southwestern Saudi Arabia <bold>49</bold> <italic><tp:taxon-name><tp:taxon-name-part taxon-name-part-type="genus" reg="Calodromius">Calodromius</tp:taxon-name-part> <tp:taxon-name-part taxon-name-part-type="species" reg="mayeti">mayeti</tp:taxon-name-part></tp:taxon-name></italic> (Bedel, 1907) <bold>50</bold> <italic><tp:taxon-name><tp:taxon-name-part taxon-name-part-type="genus" reg="Dromius">Dromius</tp:taxon-name-part> <tp:taxon-name-part taxon-name-part-type="species" reg="saudiarabicus">saudiarabicus</tp:taxon-name-part></tp:taxon-name></italic> sp.n. and <italic><tp:taxon-name><tp:taxon-name-part taxon-name-part-type="genus" reg="Dromius">D.</tp:taxon-name-part> <tp:taxon-name-part taxon-name-part-type="species" reg="buettikeri">buettikeri</tp:taxon-name-part></tp:taxon-name></italic> Mateu, 1990 <bold>51</bold> <italic><tp:taxon-name><tp:taxon-name-part taxon-name-part-type="genus" reg="Metadromius">Metadromius</tp:taxon-name-part> <tp:taxon-name-part taxon-name-part-type="species" reg="arabicus">arabicus</tp:taxon-name-part></tp:taxon-name></italic>, Mateu, 1979, <italic><tp:taxon-name><tp:taxon-name-part taxon-name-part-type="genus" reg="Metadromius">Metadromius</tp:taxon-name-part> <tp:taxon-name-part taxon-name-part-type="species" reg="brittoni">brittoni</tp:taxon-name-part></tp:taxon-name></italic>, (Basilewesky, 1948) and <italic><tp:taxon-name><tp:taxon-name-part taxon-name-part-type="genus" reg="Metadromius">Metadromius</tp:taxon-name-part></tp:taxon-name></italic> spec. <bold>52</bold> <italic><tp:taxon-name><tp:taxon-name-part taxon-name-part-type="genus" reg="Microlestes">Microlestes</tp:taxon-name-part> <tp:taxon-name-part taxon-name-part-type="species" reg="discoidalis">discoidalis</tp:taxon-name-part></tp:taxon-name></italic>, (Fairmaire, 1892), <italic><tp:taxon-name><tp:taxon-name-part taxon-name-part-type="genus" reg="Microlestes">Microlestes</tp:taxon-name-part> <tp:taxon-name-part taxon-name-part-type="species" reg="glabrellus">glabrellus</tp:taxon-name-part></tp:taxon-name></italic>, (Reitt. 1901) and <italic><tp:taxon-name><tp:taxon-name-part taxon-name-part-type="genus" reg="Microlestes">Microlestes</tp:taxon-name-part> <tp:taxon-name-part taxon-name-part-type="species" reg="infuscatus">infuscatus</tp:taxon-name-part> <tp:taxon-name-part taxon-name-part-type="subspecies" reg="fragilis">fragilis</tp:taxon-name-part></tp:taxon-name></italic>, Mateu, 1956 <bold>53</bold> <italic><tp:taxon-name><tp:taxon-name-part taxon-name-part-type="genus" reg="Pseudomesolestes">Pseudomesolestes</tp:taxon-name-part> <tp:taxon-name-part taxon-name-part-type="species" reg="brittoni">brittoni</tp:taxon-name-part></tp:taxon-name></italic>, Mateu, 1956 and <italic><tp:taxon-name><tp:taxon-name-part taxon-name-part-type="genus" reg="Pseudomesolestes">Pseudomesolestes</tp:taxon-name-part> <tp:taxon-name-part taxon-name-part-type="species" reg="quadriguttatus">quadriguttatus</tp:taxon-name-part></tp:taxon-name></italic>, Mateu, 1979 <bold>54</bold> <italic><tp:taxon-name><tp:taxon-name-part taxon-name-part-type="genus" reg="Zolotarevskyella">Zolotarevskyella</tp:taxon-name-part> <tp:taxon-name-part taxon-name-part-type="species" reg="rhytidera">rhytidera</tp:taxon-name-part></tp:taxon-name></italic>, (Chaudoir, 1876).</p></caption><graphic xmlns:xlink="http://www.w3.org/1999/xlink" xlink:href="zookeys-771-073-g007.jpg" position="float" orientation="portrait" xlink:type="simple" id="oo_215254.jpg"/></fig></tp:treatment-sec><tp:treatment-sec sec-type="distribution" id="SECID0E5DAK"><title>Geographical distribution.</title><p>This species was described from Egypt (<xref ref-type="bibr" rid="B7">Chaudoir 1876</xref>) and also known from Saudi Arabia, Senegal and Yemen (<xref ref-type="bibr" rid="B20">Mateu 1986</xref>, <xref ref-type="bibr" rid="B12">Kabak 2003</xref>, <xref ref-type="bibr" rid="B13">2017</xref>). This range exemplifies Saharo – Sahelo – Arabian chorotype.</p></tp:treatment-sec><tp:treatment-sec><!--Section generated to contain objects referenced in tp:taxon-treatment.--><fig id="F1" position="float" orientation="portrait"><label>Figures 1–10.</label><caption><p>
              <bold>Different characters used in key: 1, 5</bold> Antennae and legs of <italic><tp:taxon-name><tp:taxon-name-part taxon-name-part-type="genus" reg="Microlestes">Microlestes</tp:taxon-name-part> <tp:taxon-name-part taxon-name-part-type="species" reg="discoidalis">discoidalis</tp:taxon-name-part></tp:taxon-name></italic> (Fairmaire, 1892) <bold>2</bold> Antennae of <italic><tp:taxon-name><tp:taxon-name-part taxon-name-part-type="genus" reg="Zolotarevskyella">Zolotarevskyella</tp:taxon-name-part> <tp:taxon-name-part taxon-name-part-type="species" reg="rhytidera">rhytidera</tp:taxon-name-part></tp:taxon-name></italic> (Chaudoir, 1876) <bold>3, 8, 10</bold> Antennae, dorsal view of head and mentum of <italic><tp:taxon-name><tp:taxon-name-part taxon-name-part-type="genus" reg="Metadromius">Metadromius</tp:taxon-name-part> <tp:taxon-name-part taxon-name-part-type="species" reg="arabicus">arabicus</tp:taxon-name-part></tp:taxon-name></italic> Mateu, 1979 <bold>4, 9</bold> Antennae and mentum of <italic><tp:taxon-name><tp:taxon-name-part taxon-name-part-type="genus" reg="Pseudomesolestes">Pseudomesolestes</tp:taxon-name-part> <tp:taxon-name-part taxon-name-part-type="species" reg="quadriguttatus">quadriguttatus</tp:taxon-name-part></tp:taxon-name></italic> Mateu, 1979 <bold>6</bold> Leg of <italic><tp:taxon-name><tp:taxon-name-part taxon-name-part-type="genus" reg="Dromius">Dromius</tp:taxon-name-part> <tp:taxon-name-part taxon-name-part-type="species" reg="saudiarabicus">saudiarabicus</tp:taxon-name-part></tp:taxon-name></italic> sp. n. <bold>7</bold> Dorsal view of head of <italic><tp:taxon-name><tp:taxon-name-part taxon-name-part-type="genus" reg="Metadromius">Metadromius</tp:taxon-name-part> <tp:taxon-name-part taxon-name-part-type="species" reg="brittoni">brittoni</tp:taxon-name-part></tp:taxon-name></italic> (Basilewsky, 1948).</p></caption><graphic xmlns:xlink="http://www.w3.org/1999/xlink" xlink:href="zookeys-771-073-g001.jpg" position="float" orientation="portrait" xlink:type="simple" id="oo_215241.jpg"/></fig><fig id="F2" position="float" orientation="portrait"><label>Figures 11–21.</label><caption><p>Dorsal view of head and pronotum of <tp:taxon-name><tp:taxon-name-part taxon-name-part-type="subtribe">Dromiusina</tp:taxon-name-part></tp:taxon-name> species: <bold>11</bold> <italic><tp:taxon-name><tp:taxon-name-part taxon-name-part-type="genus" reg="Calodromius">Calodromius</tp:taxon-name-part> <tp:taxon-name-part taxon-name-part-type="species" reg="mayeti">mayeti</tp:taxon-name-part></tp:taxon-name></italic> (Bedel, 1907) <bold>12</bold> <italic><tp:taxon-name><tp:taxon-name-part taxon-name-part-type="genus" reg="Dromius">Dromius</tp:taxon-name-part> <tp:taxon-name-part taxon-name-part-type="species" reg="saudiarabicus">saudiarabicus</tp:taxon-name-part></tp:taxon-name></italic> sp. n. <bold>13</bold> <italic><tp:taxon-name><tp:taxon-name-part taxon-name-part-type="genus" reg="Dromius">D.</tp:taxon-name-part> <tp:taxon-name-part taxon-name-part-type="species" reg="buettikeri">buettikeri</tp:taxon-name-part></tp:taxon-name></italic> Mateu, 1990 <bold>14</bold> <italic><tp:taxon-name><tp:taxon-name-part taxon-name-part-type="genus" reg="Metadromius">Metadromius</tp:taxon-name-part> <tp:taxon-name-part taxon-name-part-type="species" reg="arabicus">arabicus</tp:taxon-name-part></tp:taxon-name></italic> Mateu, 1979 <bold>15</bold> <italic><tp:taxon-name><tp:taxon-name-part taxon-name-part-type="genus" reg="Metadromius">M.</tp:taxon-name-part> <tp:taxon-name-part taxon-name-part-type="species" reg="brittoni">brittoni</tp:taxon-name-part></tp:taxon-name></italic> (Basilewsky, 1948) <bold>16</bold> <italic><tp:taxon-name><tp:taxon-name-part taxon-name-part-type="genus" reg="Microlestes">Microlestes</tp:taxon-name-part> <tp:taxon-name-part taxon-name-part-type="species" reg="discoidalis">discoidalis</tp:taxon-name-part></tp:taxon-name></italic> (Fairmaire, 1892) <bold>17</bold> <italic><tp:taxon-name><tp:taxon-name-part taxon-name-part-type="genus" reg="Microlestes">M.</tp:taxon-name-part> <tp:taxon-name-part taxon-name-part-type="species" reg="glabrellus">glabrellus</tp:taxon-name-part></tp:taxon-name></italic> (Reitter, 1901) <bold>18</bold> <italic><tp:taxon-name><tp:taxon-name-part taxon-name-part-type="genus" reg="Microlestes">M.</tp:taxon-name-part> <tp:taxon-name-part taxon-name-part-type="species" reg="infuscatus">infuscatus</tp:taxon-name-part> <tp:taxon-name-part taxon-name-part-type="subspecies" reg="fragilis">fragilis</tp:taxon-name-part></tp:taxon-name></italic> Mateu, 1956 <bold>19</bold> <italic><tp:taxon-name><tp:taxon-name-part taxon-name-part-type="genus" reg="Pseudomesolestes">Pseudomesolestes</tp:taxon-name-part> <tp:taxon-name-part taxon-name-part-type="species" reg="brittoni">brittoni</tp:taxon-name-part></tp:taxon-name></italic> Mateu, 1956 <bold>20</bold> <italic><tp:taxon-name><tp:taxon-name-part taxon-name-part-type="genus" reg="Pseudomesolestes">P.</tp:taxon-name-part> <tp:taxon-name-part taxon-name-part-type="species" reg="quadriguttatus">quadriguttatus</tp:taxon-name-part></tp:taxon-name></italic> Mateu, 1979 <bold>21</bold> <italic><tp:taxon-name><tp:taxon-name-part taxon-name-part-type="genus" reg="Zolotarevskyella">Zolotarevskyella</tp:taxon-name-part> <tp:taxon-name-part taxon-name-part-type="species" reg="rhytidera">rhytidera</tp:taxon-name-part></tp:taxon-name></italic> (Chaudoir, 1876).</p></caption><graphic xmlns:xlink="http://www.w3.org/1999/xlink" xlink:href="zookeys-771-073-g002.jpg" position="float" orientation="portrait" xlink:type="simple" id="oo_215243.jpg"/></fig><fig id="F4" position="float" orientation="portrait"><label>Figures 31–36.</label><caption><p>Habitus of <tp:taxon-name><tp:taxon-name-part taxon-name-part-type="subtribe">Dromiusina</tp:taxon-name-part></tp:taxon-name> species: <bold>31, 32</bold> <italic><tp:taxon-name><tp:taxon-name-part taxon-name-part-type="genus" reg="Miceolestes">Miceolestes</tp:taxon-name-part> <tp:taxon-name-part taxon-name-part-type="species" reg="infuscatus">infuscatus</tp:taxon-name-part> <tp:taxon-name-part taxon-name-part-type="subspecies" reg="fragilis">fragilis</tp:taxon-name-part></tp:taxon-name></italic> Mateu, 1956 <bold>33</bold> <italic><tp:taxon-name><tp:taxon-name-part taxon-name-part-type="genus" reg="Pseudomesolestes">Pseudomesolestes</tp:taxon-name-part> <tp:taxon-name-part taxon-name-part-type="species" reg="brittoni">brittoni</tp:taxon-name-part></tp:taxon-name></italic> Mateu, 1956 <bold>34, 35</bold> <italic><tp:taxon-name><tp:taxon-name-part taxon-name-part-type="genus" reg="Pseudomesolestes">P.</tp:taxon-name-part> <tp:taxon-name-part taxon-name-part-type="species" reg="quadriguttatus">quadriguttatus</tp:taxon-name-part></tp:taxon-name></italic> Matue, 1979 <bold>36</bold> <italic><tp:taxon-name><tp:taxon-name-part taxon-name-part-type="genus" reg="Zolotarevskyella">Zolotarevskyella</tp:taxon-name-part> <tp:taxon-name-part taxon-name-part-type="species" reg="rhytidera">rhytidera</tp:taxon-name-part></tp:taxon-name></italic> (Chaudoir, 1876).</p></caption><graphic xmlns:xlink="http://www.w3.org/1999/xlink" xlink:href="zookeys-771-073-g004.jpg" position="float" orientation="portrait" xlink:type="simple" id="oo_215247.jpg"/></fig><fig id="F5" position="float" orientation="portrait"><label>Figures 37–47.</label><caption><p>Aedeagus of <tp:taxon-name><tp:taxon-name-part taxon-name-part-type="subtribe">Dromiusina</tp:taxon-name-part></tp:taxon-name> species: <bold>37</bold> <italic><tp:taxon-name><tp:taxon-name-part taxon-name-part-type="genus" reg="Calodromius">Calodromius</tp:taxon-name-part> <tp:taxon-name-part taxon-name-part-type="species" reg="mayeti">mayeti</tp:taxon-name-part></tp:taxon-name></italic> (Bedel, 1907) <bold>38</bold> <italic><tp:taxon-name><tp:taxon-name-part taxon-name-part-type="genus" reg="Dromius">Dromius</tp:taxon-name-part> <tp:taxon-name-part taxon-name-part-type="species" reg="saudiarabicus">saudiarabicus</tp:taxon-name-part></tp:taxon-name></italic> sp. n. <bold>39</bold> <italic><tp:taxon-name><tp:taxon-name-part taxon-name-part-type="genus" reg="Dromius">D.</tp:taxon-name-part> <tp:taxon-name-part taxon-name-part-type="species" reg="buettikeri">buettikeri</tp:taxon-name-part></tp:taxon-name></italic> Mateu, 1990 <bold>40</bold> <italic><tp:taxon-name><tp:taxon-name-part taxon-name-part-type="genus" reg="Metadromius">Metadromius</tp:taxon-name-part> <tp:taxon-name-part taxon-name-part-type="species" reg="arabicus">arabicus</tp:taxon-name-part></tp:taxon-name></italic> Mateu, 1979 <bold>41</bold> <italic><tp:taxon-name><tp:taxon-name-part taxon-name-part-type="genus" reg="Metadromius">Metadromius</tp:taxon-name-part> <tp:taxon-name-part taxon-name-part-type="species" reg="brittoni">brittoni</tp:taxon-name-part></tp:taxon-name></italic> (Basilewsky, 1948) <bold>42</bold> <italic><tp:taxon-name><tp:taxon-name-part taxon-name-part-type="genus" reg="Microlestes">Microlestes</tp:taxon-name-part> <tp:taxon-name-part taxon-name-part-type="species" reg="discoidalis">discoidalis</tp:taxon-name-part></tp:taxon-name></italic> (Fairmaire, 1892) <bold>43</bold> <italic><tp:taxon-name><tp:taxon-name-part taxon-name-part-type="genus" reg="Microlestes">Microlestes</tp:taxon-name-part> <tp:taxon-name-part taxon-name-part-type="species" reg="glabrellus">glabrellus</tp:taxon-name-part></tp:taxon-name></italic> (Reitter, 1901) <bold>44</bold> <italic><tp:taxon-name><tp:taxon-name-part taxon-name-part-type="genus" reg="Microlestes">Microlestes</tp:taxon-name-part> <tp:taxon-name-part taxon-name-part-type="species" reg="infuscatus">infuscatus</tp:taxon-name-part> <tp:taxon-name-part taxon-name-part-type="subspecies" reg="fragilis">fragilis</tp:taxon-name-part></tp:taxon-name></italic> Mateu, 1956 <bold>45</bold> <italic><tp:taxon-name><tp:taxon-name-part taxon-name-part-type="genus" reg="Pseudomesolestes">Pseudomesolestes</tp:taxon-name-part> <tp:taxon-name-part taxon-name-part-type="species" reg="Brittoni">Brittoni</tp:taxon-name-part></tp:taxon-name></italic> (Mateu, 1956) <bold>46</bold> <italic><tp:taxon-name><tp:taxon-name-part taxon-name-part-type="genus" reg="Pseudomesolestes">Pseudomesolestes</tp:taxon-name-part> <tp:taxon-name-part taxon-name-part-type="species" reg="quadriguttatus">quadriguttatus</tp:taxon-name-part></tp:taxon-name></italic> Mateu, 1979 <bold>47</bold> <italic><tp:taxon-name><tp:taxon-name-part taxon-name-part-type="genus" reg="Zolotarevskyella">Zolotarevskyella</tp:taxon-name-part> <tp:taxon-name-part taxon-name-part-type="species" reg="rhytidera">rhytidera</tp:taxon-name-part></tp:taxon-name></italic> (Chaudoir, 1876).</p></caption><graphic xmlns:xlink="http://www.w3.org/1999/xlink" xlink:href="zookeys-771-073-g005.jpg" position="float" orientation="portrait" xlink:type="simple" id="oo_215250.jpg"/></fig></tp:treatment-sec><ref-list><ref id="B7"><mixed-citation xmlns:xlink="http://www.w3.org/1999/xlink" xlink:type="simple">
          <person-group><name name-style="western"><surname>Chaudoir</surname><given-names>MDe</given-names></name></person-group> (<year>1876</year>) <article-title>Catalogue des Cicindeletes et des Carabiques recueillis par M. Achille Raffray, en Abyssinie, avec la description des especes nouvelles.</article-title> <source>Revue et Magasin de Zoologe pure et Appliquee</source> <volume>4</volume>(<issue>3</issue>): <fpage>329</fpage>–<lpage>388</lpage>.</mixed-citation></ref><ref id="B20"><mixed-citation xmlns:xlink="http://www.w3.org/1999/xlink" xlink:type="simple">
          <person-group><name name-style="western"><surname>Mateu</surname><given-names>J</given-names></name></person-group> (<year>1986</year>) <article-title><tp:taxon-name><tp:taxon-name-part taxon-name-part-type="subfamily">Lebiinae</tp:taxon-name-part></tp:taxon-name> and <tp:taxon-name><tp:taxon-name-part taxon-name-part-type="subfamily">Brachininae</tp:taxon-name-part></tp:taxon-name> of Saudi Arabia (<tp:taxon-name><tp:taxon-name-part taxon-name-part-type="order">Coleoptera</tp:taxon-name-part></tp:taxon-name>, <tp:taxon-name><tp:taxon-name-part taxon-name-part-type="family">Carabidae</tp:taxon-name-part></tp:taxon-name>).</article-title> <source>In: Fauna of Saudi Arabia</source> <volume>8</volume>: <fpage>198</fpage>–<lpage>217</lpage>.</mixed-citation></ref><ref id="B12"><mixed-citation xmlns:xlink="http://www.w3.org/1999/xlink" xlink:type="simple">
          <person-group><name name-style="western"><surname>Kabak</surname><given-names>I</given-names></name></person-group> (<year>2003</year>) Tribe LebiiniBonelli, 1810 (<tp:taxon-name><tp:taxon-name-part taxon-name-part-type="order">Coleoptera</tp:taxon-name-part></tp:taxon-name>, <tp:taxon-name><tp:taxon-name-part taxon-name-part-type="family">Carabidae</tp:taxon-name-part></tp:taxon-name>) – Catalogue of Palaearctic <tp:taxon-name><tp:taxon-name-part taxon-name-part-type="order">Coleoptera</tp:taxon-name-part></tp:taxon-name>, <tp:taxon-name><tp:taxon-name-part taxon-name-part-type="suborder">Archostemata</tp:taxon-name-part></tp:taxon-name>, <tp:taxon-name><tp:taxon-name-part taxon-name-part-type="suborder">Myxophaga</tp:taxon-name-part></tp:taxon-name>, <tp:taxon-name><tp:taxon-name-part taxon-name-part-type="suborder">Adephaga</tp:taxon-name-part></tp:taxon-name>. Apollo Books Stenstrup, Vol. 1, 408–443.</mixed-citation></ref><ref id="B13"><mixed-citation xmlns:xlink="http://www.w3.org/1999/xlink" xlink:type="simple">
          <person-group><name name-style="western"><surname>Kabak</surname><given-names>I</given-names></name></person-group> (<year>2017</year>) <article-title>Tribe <tp:taxon-name><tp:taxon-name-part taxon-name-part-type="tribe">Lebiini</tp:taxon-name-part></tp:taxon-name> Bonelli, 1810 (<tp:taxon-name><tp:taxon-name-part taxon-name-part-type="order">Coleoptera</tp:taxon-name-part></tp:taxon-name>; <tp:taxon-name><tp:taxon-name-part taxon-name-part-type="family">Carabidae</tp:taxon-name-part></tp:taxon-name>).</article-title> In: <person-group><name name-style="western"><surname>Löbl</surname><given-names>I</given-names></name><name name-style="western"><surname>Löbl</surname><given-names>D</given-names></name></person-group> (<role>Eds</role>) <issue-title>Catalogue of Palaearctic Coleoptera Vol.</issue-title> <source>1. <tp:taxon-name><tp:taxon-name-part taxon-name-part-type="suborder">Archostemata</tp:taxon-name-part></tp:taxon-name>, <tp:taxon-name><tp:taxon-name-part taxon-name-part-type="suborder">Myxophaga</tp:taxon-name-part></tp:taxon-name>, <tp:taxon-name><tp:taxon-name-part taxon-name-part-type="suborder">Adephaga</tp:taxon-name-part></tp:taxon-name>, Revised and Updated Edition, Brill, Leiden/Boston</source>, <fpage>579</fpage>–<lpage>625</lpage>.</mixed-citation></ref></ref-list></tp:taxon-treatment>
